# Supplementary material for: Transcriptomic insights into developmental arrest in fluorescent labeling transgenic Asian elephant (Elephas maximus) embryos via inter-order cloning
Source: Front Cell Dev Biol. 2025 Feb 20;13:1532962. doi: 10.3389/fcell.2025.1532962 (PMC11907086; doi:10.3389/fcell.2025.1532962)
Supplement: Supplementary file 1 [file Table2.xlsx]

## Sheet: Data_filtering_QC_summary
Sample	Total Raw Reads	Total Clean Reads	Total Clean Bases(Gb)	Clean Reads Q20(%)	Clean Reads Q30(%)	Clean Reads Ratio(%)	GC content (%)
Arr2cell_1	33181258	26013976	5.2	97.96	92.63	78.39	49.69
Arr2cell_2	33190657	25212869	5.04	98.29	93.81	75.96	49.66
Arr2cell_3	33149802	25686004	5.14	98.15	93.33	77.5	48.83
Arr4cell_1	33137500	25544599	5.11	98.14	93.29	77.07	49.02
Arr4cell_2	33156450	25531859	5.11	98.08	93.09	76.99	49.1
Arr4cell_3	33131442	25727377	5.15	98.17	93.37	77.66	47.9
Dev2cell_1	33266285	26784611	5.36	98.01	92.77	80.49	48.82
Dev2cell_2	33169066	26625231	5.33	98.04	92.88	80.28	48.84
Dev2cell_3	33145806	25921037	5.18	98.17	93.35	78.19	48.55
Dev4cell_1	33176155	26183526	5.24	97.98	92.69	78.9	48.98
Dev4cell_2	33204809	26212598	5.24	98.08	93.03	78.95	48.44
Dev4cell_3	33143477	26118287	5.22	98.14	93.27	78.82	49.09
Dev8cell_1	33112716	25889418	5.18	98	92.77	78.19	48.44
Dev16cell_1	33195957	25488172	5.1	98.09	93.14	76.78	48.67
Mean	33168670	2.59243e+07	5.18571	98.0929	93.1014	78.155	48.8593
SD	38658.8	440170	0.0885537	0.0909293	0.330404	1.28817	0.471405
Mean±SD (Million)	33.16±0.04	25.96±0.44	5.19±0.09	98.09±0.09	93.10±0.34	78.26±1.23	48.86±0.47
