# Supplementary material for: Transcriptomic insights into developmental arrest in fluorescent labeling transgenic Asian elephant (Elephas maximus) embryos via inter-order cloning
Source: Front Cell Dev Biol. 2025 Feb 20;13:1532962. doi: 10.3389/fcell.2025.1532962 (PMC11907086; doi:10.3389/fcell.2025.1532962)
Supplement: Supplementary file 2 [file Table3.xlsx]

## Sheet: TableS3_Statistics of reference
Sample	Total Clean Reads (M)	Reference genome alignment		Reference gene alignment
		Total Mapping(%)	Uniquely Mapping(%)	Total Mapping(%)	Uniquely Mapping(%)
Arr2cell_1	52.03	20.17	19.32	12.89	12.21
Arr2cell_2	50.43	35.24	33.72	17.63	15.46
Arr2cell_3	51.37	30.86	29.62	15.13	13.47
Arr4cell_1	51.09	23.25	22.26	13.5	12.59
Arr4cell_2	51.06	31.06	29.79	15.34	13.97
Arr4cell_3	51.45	25.99	25.01	13.86	12.91
Dev2cell_1	53.57	17.34	16.22	11.85	11.19
Dev2cell_2	53.25	18.49	17.37	12.26	11.61
Dev2cell_3	51.84	19.79	18.85	12.94	12.18
Dev4cell_1	52.37	20.68	19.67	13.15	12.37
Dev4cell_2	52.43	20.4	19.39	13.17	12.41
Dev4cell_3	52.24	21.94	20.93	14.06	13.08
Dev8cell_1	51.78	18.13	17.38	12.67	12
Dev16cell_1	50.98	46.01	43.29	33.18	29.94
Mean	51.85	24.95	23.77	15.12	13.96
SD	0.88	8.18	7.75	5.41	4.72
Mean±SD	51.85 ± 0.88	24.95 ± 8.18	23.77 ± 7.75	15.12 ± 5.41	13.96 ± 4.72
