# Supplementary material for: Transcriptomic insights into developmental arrest in fluorescent labeling transgenic Asian elephant (Elephas maximus) embryos via inter-order cloning
Source: Front Cell Dev Biol. 2025 Feb 20;13:1532962. doi: 10.3389/fcell.2025.1532962 (PMC11907086; doi:10.3389/fcell.2025.1532962)
Supplement: Supplementary file 3 [file Table9.xlsx]

## Sheet: Hub-genes-KEGG-upD2A2
Pathway ID	Pathway Name	Level 1	Level 2	Term Candidate Gene Num	Total Candidate Gene Num	Term Gene Num	Total Gene Num	Rich Ratio	P value	Q value	Hub genes involved in the pathway
ko04151	PI3K-Akt signaling pathway	Environmental Information Processing	Signal transduction	13	15	391	10338	0.0332481	2.61502e-17	1.90897e-15	CCNE2, PTK2, FGFR2, CCNE1, FLT1, PIK3CB, IKBKG, VEGFA, FGFR3, FGF19, HGF, MET, FOXO3
ko04014	Ras signaling pathway	Environmental Information Processing	Signal transduction	9	15	286	10338	0.0314685	3.62601e-11	1.32349e-09	FGFR2, FLT1, PIK3CB, IKBKG, VEGFA, FGFR3, FGF19, HGF, MET
ko04015	Rap1 signaling pathway	Environmental Information Processing	Signal transduction	8	15	266	10338	0.0300752	9.5263e-10	2.31807e-08	FGFR2, FLT1, PIK3CB, VEGFA, FGFR3, FGF19, HGF, MET
ko04010	MAPK signaling pathway	Environmental Information Processing	Signal transduction	8	15	367	10338	0.0217984	1.21031e-08	2.20882e-07	FGFR2, FLT1, PIK3CB, VEGFA, FGFR3, FGF19, HGF, MET
ko04020	Calcium signaling pathway	Environmental Information Processing	Signal transduction	7	15	304	10338	0.0230263	9.32957e-08	1.36212e-06	FGFR2, FLT1, VEGFA, FGFR3, FGF19, HGF, MET
ko04510	Focal adhesion	Cellular Processes	Cellular community - eukaryotes	6	15	236	10338	0.0254237	5.59583e-07	6.80826e-06	PTK2, FLT1, PIK3CB, VEGFA, HGF, MET
ko04218	Cellular senescence	Cellular Processes	Cell growth and death	5	15	234	10338	0.0213675	1.42038e-05	0.000148126	CCNE2, CCNE1, RBL1, PIK3CB, FOXO3
ko04810	Regulation of actin cytoskeleton	Cellular Processes	Cell motility	5	15	256	10338	0.0195312	2.19443e-05	0.000200241	PTK2, FGFR2, PIK3CB, FGFR3, FGF19
ko04062	Chemokine signaling pathway	Organismal Systems	Immune system	4	15	199	10338	0.0201005	0.000153964	0.00124882	PTK2, PIK3CB, IKBKG, FOXO3
ko04361	Axon regeneration	Organismal Systems	Development and regeneration	3	15	102	10338	0.0294118	0.000389276	0.00281313	PIK3CB, MET, FOXO3

## Sheet: Hub-genes-KEGG-downD2A2
Pathway ID	Pathway Name	Level 1	Level 2	Term Candidate Gene Num	Total Candidate Gene Num	Term Gene Num	Total Gene Num	Rich Ratio	P value	Q value	Hub genes involved in the pathway
ko03013	Nucleocytoplasmic transport	Genetic Information Processing	Translation	5	11	141	10338	0.035461	1.9016e-07	2.66224e-06	NDC1, NUP37, NUP54, NUP43, LOC126060805
ko00190	Oxidative phosphorylation	Metabolism	Energy metabolism	4	11	144	10338	0.0277778	1.10442e-05	7.73096e-05	SDHC, NDUFC2, NDUFS3, NDUFAB1
ko04714	Thermogenesis	Organismal Systems	Environmental adaptation	4	11	264	10338	0.0151515	0.000119084	0.000555726	SDHC, NDUFC2, NDUFS3, NDUFAB1
ko04723	Retrograde endocannabinoid signaling	Organismal Systems	Nervous system	3	11	153	10338	0.0196078	0.0004807	0.00168245	NDUFC2, NDUFS3, NDUFAB1
ko04115	p53 signaling pathway	Cellular Processes	Cell growth and death	2	11	81	10338	0.0246914	0.00318555	0.00891955	CDK1, CCNB1
ko04914	Progesterone-mediated oocyte maturation	Organismal Systems	Endocrine system	2	11	102	10338	0.0196078	0.00500307	0.0116738	CDK1, CCNB1
ko04110	Cell cycle	Cellular Processes	Cell growth and death	2	11	140	10338	0.0142857	0.00924435	0.0184887	CDK1, CCNB1
ko04114	Oocyte meiosis	Cellular Processes	Cell growth and death	2	11	178	10338	0.011236	0.0146402	0.0256203	CDK1, CCNB1
ko04218	Cellular senescence	Cellular Processes	Cell growth and death	2	11	234	10338	0.00854701	0.0245251	0.0381501	CDK1, CCNB1
ko00020	Citrate cycle (TCA cycle)	Metabolism	Carbohydrate metabolism	1	11	34	10338	0.0294118	0.0356051	0.0498471	SDHC

## Sheet: Hub-genes-KEGG-upD4A4
Pathway ID	Pathway Name	Level 1	Level 2	Term Candidate Gene Num	Total Candidate Gene Num	Term Gene Num	Total Gene Num	Rich Ratio	P value	Q value	Hub genes involved in the pathway
ko04151	PI3K-Akt signaling pathway	Environmental Information Processing	Signal transduction	9	17	391	10338	0.0230179	2.68645e-09	1.53128e-07	CCNE2, RBL2, IKBKB, IKBKG, VEGFA, CCND2, MDM2, KDR, CDKN1A
ko04068	FoxO signaling pathway	Environmental Information Processing	Signal transduction	6	17	141	10338	0.0425532	6.3289e-08	9.01868e-07	RBL2, IKBKB, CCND2, MDM2, CDKN1A, CDKN2B
ko04110	Cell cycle	Cellular Processes	Cell growth and death	6	17	140	10338	0.0428571	6.06517e-08	9.01868e-07	CCNE2, RBL2, CCND2, MDM2, CDKN1A, CDKN2B
ko04218	Cellular senescence	Cellular Processes	Cell growth and death	7	17	234	10338	0.0299145	4.46322e-08	9.01868e-07	CCNE2, RBL2, SQSTM1, CCND2, MDM2, CDKN1A, CDKN2B
ko04210	Apoptosis	Cellular Processes	Cell growth and death	6	17	179	10338	0.0335196	2.61791e-07	2.48701e-06	IKBKB, IKBKG, RIPK1, JUN, DDIT3, CASP2
ko04380	Osteoclast differentiation	Organismal Systems	Development and regeneration	6	17	176	10338	0.0340909	2.36855e-07	2.48701e-06	CYLD, IKBKB, IKBKG, SQSTM1, JUN, FOSL2
ko04625	C-type lectin receptor signaling pathway	Organismal Systems	Immune system	5	17	160	10338	0.03125	4.44152e-06	3.61667e-05	CYLD, IKBKB, IKBKG, JUN, MDM2
ko04115	p53 signaling pathway	Cellular Processes	Cell growth and death	4	17	81	10338	0.0493827	7.70299e-06	4.87856e-05	CCNE2, CCND2, MDM2, CDKN1A
ko04622	RIG-I-like receptor signaling pathway	Organismal Systems	Immune system	4	17	81	10338	0.0493827	7.70299e-06	4.87856e-05	CYLD, IKBKB, IKBKG, RIPK1
ko04010	MAPK signaling pathway	Environmental Information Processing	Signal transduction	6	17	367	10338	0.0163488	1.70573e-05	9.72268e-05	IKBKB, IKBKG, VEGFA, JUN, DDIT3, KDR

## Sheet: Hub-genes-KEGG-downD4A4
Pathway ID	Pathway Name	Level 1	Level 2	Term Candidate Gene Num	Total Candidate Gene Num	Term Gene Num	Total Gene Num	Rich Ratio	P value	Q value	Hub genes involved in the pathway
ko00020	Citrate cycle (TCA cycle)	Metabolism	Carbohydrate metabolism	4	11	34	10338	0.117647	3.1656e-08	6.64776e-07	SUCLG1, SDHB, SDHC, DLAT
ko01200	Carbon metabolism	Metabolism	Global and overview maps	5	11	130	10338	0.0384615	1.26593e-07	1.28455e-06	SUCLG1, SDHB, SDHC, DLAT, ME2
ko04110	Cell cycle	Cellular Processes	Cell growth and death	5	11	140	10338	0.0357143	1.83507e-07	1.28455e-06	CDK1, CCNB1, PCNA, MCM5, MCM7
ko03030	DNA replication	Genetic Information Processing	Replication and repair	3	11	42	10338	0.0714286	1.00589e-05	5.28092e-05	PCNA, MCM5, MCM7
ko00620	Pyruvate metabolism	Metabolism	Carbohydrate metabolism	2	11	55	10338	0.0363636	0.00148225	0.00622547	DLAT, ME2
ko04115	p53 signaling pathway	Cellular Processes	Cell growth and death	2	11	81	10338	0.0246914	0.00318555	0.0111494	CDK1, CCNB1
ko04914	Progesterone-mediated oocyte maturation	Organismal Systems	Endocrine system	2	11	102	10338	0.0196078	0.00500307	0.0150092	CDK1, CCNB2
ko00190	Oxidative phosphorylation	Metabolism	Energy metabolism	2	11	144	10338	0.0138889	0.00975941	0.0256185	SDHB, SDHC
ko04114	Oocyte meiosis	Cellular Processes	Cell growth and death	2	11	178	10338	0.011236	0.0146402	0.0341604	CDK1, CCNB1
