# Supplementary material for: Transcriptomic insights into developmental arrest in fluorescent labeling transgenic Asian elephant (Elephas maximus) embryos via inter-order cloning
Source: Front Cell Dev Biol. 2025 Feb 20;13:1532962. doi: 10.3389/fcell.2025.1532962 (PMC11907086; doi:10.3389/fcell.2025.1532962)
Supplement: Supplementary file 4 [file Table6.xlsx]

## Sheet: FPKM-A2D2D4
Gene ID	Gene symbol	Arr2cell_1 FPKM	Arr2cell_2 FPKM	Arr2cell_3 FPKM	Dev2cell_1 FPKM	Dev2cell_2 FPKM	Dev2cell_3 FPKM	Dev4cell_1 FPKM	Dev4cell_2 FPKM	Dev4cell_3 FPKM
126057119	MEX3B	1.65	9.59	4.28	0.31	0.3	0.49	0.76	0.73	1.16
126057134	PSMB1	19.57	117.95	60.77	28.47	27.38	42.57	14.22	19.82	19.79
126057186	RAB27A	15.83	10.48	14.23	12.97	13.99	23.39	27.14	34.52	22.4
126057208	NEIL1	6	3.33	2.87	46.13	48.43	62.33	22.03	18.46	9.18
126057230	TMA16	2.65	9.19	5.44	0.97	1.07	3.36	0.74	0.39	0.85
126057241	LOC126057241	2.61	6.95	6.85	0.22	0.12	0.49	0.86	0.72	1.05
126057249	LOC126057249	0.46	1.06	1.08	0.08	0	0.05	0.14	0.09	0.24
126057256	MND1	35.18	14.15	15.1	425.65	365.58	415.52	133.51	81.29	83.41
126057354	ETFA	170.57	93.14	182.04	1892.81	1708.12	2216.68	505.13	795.86	655.4
126058062	NDFIP2	12.12	4.67	15.75	23.16	22.93	28.74	23.36	37.88	23.21
126058144	SUCLA2	11.14	6.31	13.94	12.74	12.56	18.43	28.67	34.78	22.56
126058163	NUFIP1	3.74	17.83	12.46	1.21	0.94	1.07	1.49	1.19	1.46
126058169	PCDH8	2.11	74.46	21.37	1.05	0.72	0.18	2.25	0.9	4.3
126058186	SMAD9	4.45	34.89	24.73	0.85	0.29	0	1.42	2.16	0.67
126058189	ALG5	8.68	33.21	14.33	11.71	10.73	14.03	7.3	6.32	6.95
126058191	TGDS	123.25	73.79	64.41	396.6	354.42	346.4	175.89	169.77	205.05
126058307	COG6	38.36	20.96	23.2	57.85	78.17	85.82	87.2	129.1	82.87
126058320	LOC126058320	25.17	271.59	367.46	6.75	16.98	1.56	10.53	9.13	31.38
126058340	BORA	5.24	4.07	5.16	7	7.85	9.36	11.01	17.84	11.05
126058462	DSCC1	9.91	5.96	7.83	73.98	87.11	99.96	27.48	23.67	19.89
126058518	BOP1	2.06	11.9	4.39	0.58	0.42	1.65	0.8	0.53	1.13
126058523	UBE2V2	152.09	71.7	105.28	550.71	596.28	590.65	305.42	316.68	259.84
126058533	SGK3	66.05	27.47	37.94	69.33	93.8	93.68	105.71	121.45	100.47
126058548	UBE2W	449	254.05	349.39	906.02	850.76	927.18	918.34	874.26	663.41
126058552	ELOC	209.56	45.14	234.44	1716.92	1590.61	2103.75	994.44	1019.85	726.21
126058595	MTERF3	9.7	6.58	9.58	33.09	39.67	51.03	29.84	32.42	16.6
126058621	DCAF13	26.42	26.78	29.62	36.52	41.87	60.02	53.82	67.35	64.79
126058643	ARC	4.95	19.07	15.83	0.31	0.8	1.75	1.42	1.6	2.31
126058653	TSPYL5	0.56	7.34	14.57	0.31	0.49	0.49	0.17	0.07	1.02
126058662	FBXO43	6.53	3.11	4.26	7.42	9.84	11.62	16.76	15.47	11.06
126058722	SHARPIN	20.09	51.82	28.39	2.4	3.89	7.53	8.4	8.06	9.87
126058723	MAF1	31.99	71.76	62.06	11.36	11.89	12.68	11.51	14.58	21.28
126058758	ZNF706	41.54	17.18	75.04	701	560.55	695.28	476.96	464.32	269.07
126058803	NTAQ1	30.8	21.74	24.51	92.94	92.37	75.87	102.87	63.98	42.07
126058816	DNAJC5B	1.01	8.02	10.1	0	0	0	0.46	0.32	0
126058840	ZNF707	3.62	47.74	218.51	1.42	2.7	1.78	4.11	7.08	14.55
126058845	FBXL6	5.66	8.38	10.7	0.2	0.19	2.62	1.5	2.19	1.51
126058887	CTHRC1	7.69	4.37	9.8	33.85	43.75	33.42	17.36	21.76	21.88
126058939	RECQL4	2.46	4.74	2.45	0.18	0.35	0.16	0.25	0.67	0.69
126058958	COMMD5	2.66	84.23	14.37	0.4	0	2.65	0.37	3.31	4.52
126059002	NRBP2	0.54	4.29	10.42	0	0.25	0.48	0.47	0.59	0.99
126059031	LY6E	4.61	50.79	32.44	1.95	0.31	0.92	2.99	4.76	7.21
126059055	ENY2	218.59	321.49	307.78	10289.7	8110.54	10150.4	3704.92	3377.27	1764.26
126059160	DCLRE1A	4.47	2.44	5.3	19.29	20.66	26.3	13.33	15.84	9.68
126059171	FGFR2	4.87	13.39	11.03	3.47	1.81	1.58	2.48	2.62	2.38
126059252	PIK3AP1	0.27	4.08	1.28	0.14	0.07	0.07	0	0	0.24
126059263	LOC126059263	5.2	26.65	24.57	0.43	0.71	0.71	2.13	2.68	5.67
126059292	MAPK8	154.99	71.93	89.2	193.23	228.15	246.08	260.22	209.91	196.5
126059320	PDCD11	14.81	22.64	14.97	1.49	1.12	0.16	5.04	4.79	3.98
126059363	ZCCHC24	1.93	2.73	2.04	0.35	0	1.21	0.11	0.64	0.4
126059473	NPM3	12.94	17.27	24.32	142.83	130.85	147.42	87.12	91.36	75.34
126059492	ANXA7	46.37	19.39	32.95	134.91	116.51	224.81	112.66	159.89	93.62
126059612	TIAL1	38.32	27.13	30.98	55.68	60.55	72.34	62.19	57.72	59.19
126059616	PCDH15	12.35	8.47	12.22	26.57	31.2	28.08	19.78	20.35	20.65
126059680	PHYHIPL	220.18	72.43	181.83	329.24	292.67	370.54	426.47	470.47	368.92
126059701	LOC126059701	2.2	20.18	24.73	0.47	0.45	0.39	1.29	0.86	4.5
126059774	HECTD2	38.88	15.22	31.29	160.06	139.6	170.91	99.77	94.69	71.05
126059781	MARCHF5	50.9	25.84	48.07	83.43	76.08	79.41	96.05	121.05	85.01
126059837	FAM241B	69.74	35.32	35.95	362.55	366.75	382.78	151.05	129.82	106.73
126059887	IFIT5	15.17	9.13	11.7	17.74	23.99	23.69	25.67	28.9	35.76
126059896	NT5C2	25.38	16.99	22.58	23.11	27.74	25.58	34.22	50.96	41.63
126059977	PPP3CB	7.99	5.4	8.19	5.79	8.24	12	15.11	18.14	11.31
126059997	ATAD1	15.74	9.65	19.27	26.75	31.34	32.38	34.3	33.84	28.24
126060092	AFF3	35.28	123.83	72.45	3.63	5.57	4.85	14.51	15.63	24.76
126060160	TMEM255B	44.44	128.57	93.28	0.8	1.94	2.42	14.04	13.66	25.81
126060176	CNOT11	25.27	30.82	20.37	41.19	39.57	46.19	50.73	50.5	47.32
126060333	BCL2L11	12.39	72.6	41.62	2.29	3.67	3.34	4.4	3.61	7.73
126060341	GFPT1	165.8	93.52	170.04	169.81	193.45	189.55	225.07	275.08	270.46
126060348	NFU1	17.99	7.38	28.67	109.15	109.46	120.79	64.26	72.09	46.16
126060367	ARID5A	0.47	19.13	1.24	0	0	0.27	0.13	0.43	0.91
126060373	TEX261	37.23	478.29	378.55	31.03	37.5	45	29.63	42.46	88.38
126060394	PELI1	20.55	11.65	13.47	14.29	19.16	22.5	30.15	33.97	32.43
126060404	CRACDL	1.7	6.53	5.97	0.26	0.24	0.51	0.68	1.52	0.93
126060465	PAFAH1B2	38.41	21.01	23.63	56.91	70.22	78.68	73.16	81.01	79.44
126060469	SOWAHC	2.35	13.5	13.74	0.68	0.34	0.52	0.92	1.25	1.64
126060496	ANKRD23	1.96	8.25	2.11	0.31	0.47	0.19	0.72	1.39	0.6
126060534	PCBP1	1026.67	602.33	679.5	2707.81	2795.62	2472.07	2878.86	1125	1705.61
126060560	RMND5A	58.73	150.46	122.42	84.44	79.61	100.08	129.51	146.59	115.45
126060561	CHMP3	322.28	175.65	240.39	728.6	807.83	894.35	557.37	542.05	393.18
126060707	NECTIN1	1.48	4.18	3.01	0.11	0.05	0.05	0.51	0.41	0.29
126060717	ACTR1B	8.11	37.2	11.49	2.05	1.97	3.01	2.94	4.91	4.34
126060781	IFT46	6.01	4.52	7.49	12.3	12.29	19.42	18.41	16.58	11.45
126060803	CCT7	50.48	31.45	48.42	67.6	70.76	91.17	97.13	128.38	107.74
126060908	SEMA4C	2.49	4.49	2.92	0.11	0	0.09	0.45	0.4	0.83
126060913	ST6GAL2	1.09	16.43	23.36	0	0.27	0.15	0.29	0.25	3.31
126060926	ATP5MG	218.51	346.88	398.67	2473.13	2470.36	3556.33	1607.65	1743.24	1014.18
126060946	FEZ1	2.87	1.87	2.31	6.47	7.28	8.97	7.63	7.6	5.41
126060972	ACTR2	38.01	33.27	42.08	37.58	54.27	49.42	59.5	76.26	79.1
126060973	RAB1A	32.85	24.3	29.83	55.78	66.1	77.77	70.62	62.86	57.68
126061191	SNRPG	63.14	254.47	415.11	1707.79	1304.19	2318.65	1054.52	1198.02	844.46
126061200	UGP2	110.32	59.09	103.83	115.62	188.72	210.65	186.46	277.65	203.32
126061213	ERCC8	2.36	2.12	4.54	9.38	9.81	12.76	9.29	13.12	8.1
126061323	LOC126061323	1.87	5.67	5.41	0.06	0.37	0.56	0.61	1.01	1.27
126061324	IFT57	8.31	16.37	14.31	2.44	1.58	2.42	3.98	4.72	3.76
126061390	MORC1	6.8	253.03	102.82	1.72	1.29	3.6	7.92	6.06	16.63
126061452	OLIG2	0.88	7.98	6.21	0	0.13	0	0.49	0.74	0.81
126061468	BTG2	14.17	90.51	64.69	7.79	9.53	7.8	9.13	8.12	17.32
126061501	UTP25	3.3	9.27	6.06	0.53	0.73	0.87	0.69	2.1	1.51
126061506	TMEM183A	35.69	15.68	15.81	63.68	54.1	61.89	47.04	59.41	59.46
126061515	SNRPE	6.09	10.46	13.14	111.56	97.23	130.11	39.73	39	31.45
126061543	SRGAP2	9.07	19.96	19.18	0.47	2.19	1.49	3.85	3.27	6.48
126061574	CLDND1	48.12	48.84	69.18	108.83	110.19	156.8	150.97	210.17	123.43
126061579	PHLDA3	2.65	13.74	4.16	0.34	0.5	1.45	0.63	0.78	1.47
126061641	KDM5B	15.56	15.81	12.23	0.77	1.92	1.37	4.26	5	4.09
126061657	PLEKHA6	0.74	3.78	4.35	0.08	0.55	0.09	0.18	0.27	0.63
126061684	NUAK2	18.39	104.7	52.44	2.26	2.35	1.4	8.53	11.6	13.87
126061770	GART	22.68	61.38	49.03	4.29	4.77	10.48	9.84	12.66	18.13
126061771	DONSON	2.68	0.82	2.4	10	9.68	8.11	11.18	14.48	8.92
126061795	IRF6	17.3	7.62	10.18	25.64	27.21	26.44	35.41	33.15	24.3
126061839	ITSN1	12.21	92.06	88.28	2.39	3.72	2.27	9.11	7.77	12.92
126061955	TRAF4	143.82	76.74	69.98	462.31	414.27	560.05	388.31	268.1	244.4
126061960	INPP5K	2.95	7.98	3.4	0.99	1.34	0.7	1.28	1.6	0.98
126062021	FMNL1	5.98	3.07	5.31	6.23	5.26	8.83	11.99	15.23	12.11
126062055	RNFT1	3.76	1.56	4.59	20.69	18.77	30.65	33.65	37.13	15.84
126062061	DUSP14	28.1	17.56	27.33	70.34	61.93	96.24	55.62	96.98	51.07
126062069	SOCS3	9.33	35.77	15.98	0.56	0.68	2.1	4.1	5.61	5.04
126062088	TBCD	0.77	4.2	1.21	0.08	0.24	0.15	0.08	0.15	0.35
126062098	METRNL	9.59	51.38	22.99	1.19	1.16	4.01	4.07	7.52	8.41
126062144	LOC126062144	47.09	29.06	43.14	165.85	177.85	232.09	129.93	174.38	97.05
126062153	ZNF207	104.46	178.21	208.29	304.73	313.53	439.06	308.27	377.64	360.85
126062165	TIMP2	7.17	39.28	17.94	15.54	9.18	11	2.21	1.53	7.03
126062171	TEPSIN	2.4	3.12	3.38	0.52	1.24	0.63	0.86	0.8	0.46
126062176	LOC126062176	4.27	34.09	9.5	1.76	2.54	1.58	2.04	3.11	3.68
126062242	DNAH9	0.39	39.24	18.01	0	0.4	0.25	0.62	0.47	3.56
126062262	PSMB6	57.51	32.38	61.86	253.11	239.81	456.57	101.98	164.09	177.82
126062265	USP36	10.15	25.15	22.62	1.02	1.39	0.87	1.58	4.25	6.06
126062293	COPRS	55	32.59	52.74	304.89	267.14	313.72	128.13	111.94	83.76
126062316	STRADA	26.24	16.2	18.75	36.2	39.82	38.89	43.3	39.59	40.07
126062337	PIGL	2.16	17.59	3.82	0	0.13	0.31	0.56	0.42	2
126062341	CENPV	4.32	3.07	9.28	38.16	22.82	38.26	22.37	10.7	28.47
126062352	EPOP	13.55	42.86	18.31	0.76	0.74	0.24	4.91	3.38	2.85
126062359	ASPA	1.92	1.65	1.18	9.59	7.08	5.75	9.42	13.85	5.76
126062368	MRPL27	23.85	53.47	58.05	4.66	5.02	13.76	7.31	9.2	20.34
126062403	PSMB3	36.32	25.71	38.04	310.42	287.14	505.21	118.36	143.16	129.89
126062408	TPPP	0.3	0.55	0.37	0	0	0	0	0	0
126062424	TRIP13	1.86	38.82	10.88	1.61	1.25	2.27	2.22	2.68	1.94
126062524	SPAG7	17.24	15.81	20.08	58.69	54.62	71.59	31.34	40.81	37.66
126062532	ATPSCKMT	0.34	2.17	0.49	0.03	0.05	0.23	0.07	0.06	0.13
126062539	MILR1	3.89	148.87	173.96	1.35	4.27	2.06	2.56	4.35	31.66
126062670	DCXR	4.48	7.58	7.74	3.72	3.78	9.25	0	2.01	1.25
126062671	RAC3	4.85	2.66	3.34	8.55	13.71	23.84	11.01	17.54	12.09
126062678	NARF	2.83	32.78	8.74	1.04	0.9	0.22	1.49	2.33	3.88
126062716	CAVIN1	47.73	54.31	55.58	6.65	6.48	5.11	13.15	21	19.34
126062737	MPP2	0.94	6.34	8.72	0	0	0	0.16	0.31	1.17
126062740	CBX4	11.15	27.13	11.23	0.53	0.13	0.63	1.83	2.43	6.98
126062759	PSMD3	64.45	29.22	43.96	102.97	97.37	110.69	107.93	132.95	96.86
126062789	UBB	3927.42	7530.56	9173.31	47169.7	38892.8	38668.8	15518.4	14194.5	19068.8
126062807	C1QL1	2.61	160.39	60.09	1.11	0	0.52	3.04	4.54	4.75
126062881	ARL16	3.55	5.49	6.76	0.97	1.32	1.12	0.9	1.12	0.84
126063011	IRX2	18.25	45.94	31.18	1.02	0.88	1.77	7.82	2.41	12.71
126063093	NPTX1	2.13	12.07	10.8	0.07	0.27	0.07	0.59	0.46	1.69
126063099	PIK3R6	0.17	11.27	4.5	0.06	0.12	0.11	0.06	0.17	0.85
126063170	MARCHF11	11.69	110.69	125.76	1.66	5.03	4.97	11.55	10.7	19.69
126063181	ZNF622	3.89	84.03	56.38	1.03	3.01	1.94	3.22	6.23	9.42
126063196	LOC126063196	2.58	9.62	8.8	0	0.39	0.09	1.03	1.43	2.52
126063216	CCDC57	3.7	9.13	6.52	0.37	0.67	0.44	2.12	2.57	1.69
126063229	BASP1	84.62	270.2	188.34	8.55	14.38	9.17	25.76	41.36	40.93
126063281	LOC126063281	5.05	69.02	63.16	1.09	2.05	1.3	5.96	3.24	14.42
126063484	PTH1R	3.11	4.71	1.12	0.18	0	0	0.25	0.08	0
126063488	ARL8B	42.63	38.1	52.57	72.26	79.67	107.48	96.39	140.06	105.27
126063499	NPR3	1.71	1.29	2.17	3.58	4.74	4.47	3.71	4.1	3.35
126063508	ACAD9	0.92	53.02	39.36	0.14	0.27	0.48	1.21	0.25	5.67
126063554	NCAPG2	3.11	7.37	6.84	0.51	0.66	0.77	0.83	0.91	0.96
126063558	RHEB	47.91	30.53	79.67	498.72	451.7	479.87	297.72	220.77	222.52
126063561	ARIH2	57.85	28.05	43.89	39.89	50.89	46.92	85.67	117.72	76.97
126063568	ZKSCAN7	4.06	55.92	58.8	2.47	4.22	2.95	2.91	2.74	10.75
126063576	CTNNB1	109.21	61.11	68.07	137.41	153.8	128	166.55	167.18	163.29
126063672	RAD1	8.76	6.97	5.67	48.54	47.24	56.83	37.1	40.55	26.58
126063825	LOC126063825	1.4	2.43	2.01	0.35	0.44	0.32	0.32	0.62	0.42
126063855	SEC13	50.71	35.76	40.67	272.54	275.98	306.84	182.07	176.27	167.03
126063874	IFRD2	20.47	6.75	8.9	28.69	33.23	37.72	35.98	40.53	30.54
126063908	LIMD1	3.76	10.14	4.92	0.25	0.38	0.56	0.72	0.54	0.73
126063913	EXOSC7	5.78	2.97	4.36	26.41	21.26	25.23	10.55	15.77	13.19
126063999	LOC126063999	3.08	175.49	95.41	0.43	2.17	0.53	2.55	1.46	9.19
126064038	ARF4	73.56	172.07	107.51	760.16	584.99	660.93	473.98	479.95	222.1
126064052	MBD4	17.78	27.26	34.28	2.61	5.62	0.48	6.74	6.76	10.15
126064056	INKA1	12.33	25.94	26.22	0.67	3.91	2.44	1.54	8.35	3.46
126064058	CAMK1	24.75	11.78	13.13	53.28	46.34	52.49	43.33	46.86	38.02
126064062	DPP6	0.77	42.75	3.43	0	0.08	0	0.77	0	1.44
126064070	ALS2CL	0.23	9.66	20.63	0.25	0.12	0.35	0.57	0.08	0.57
126064079	OSMR	2.07	5.2	3.85	0.36	0.21	0.62	1.22	0.7	1.49
126064097	RASSF1	78.08	135.88	93.01	2.71	2.98	1.07	24.15	48.19	34.68
126064124	ADAMTS9	0.58	4.12	2.07	0.09	0	0.04	0.2	0.08	0.11
126064130	RRP9	0.92	9.83	8.39	0.74	0.83	0.49	0.69	0.81	1.43
126064148	NPRL2	36.51	21.45	37.41	163.66	139.53	173.78	76.37	79.19	96.59
126064166	BHLHE40	37.64	51.99	56.45	12.29	9.33	20.87	10.37	20.85	18.36
126064178	LMBR1	0.86	8.77	15.56	0.53	0.62	0.58	0.56	0.85	2.95
126064203	LSM3	67.25	46.72	57.26	182.22	191.98	245.23	153.2	146.45	106.71
126064222	MON1A	34.36	42.59	33.87	11.9	11.26	10.71	11.92	12.65	13.3
126064225	PDE12	17.98	51.39	31.19	17.12	17.39	7.87	11.33	5.16	10.72
126064269	ZNF131	16.54	215.01	184.8	4.54	4.93	5.56	9.07	11.14	38.7
126064279	RAB43	11.15	62.84	81.7	1.66	4.36	5.29	11.78	12.74	11.82
126064281	CNBP	469.03	300.26	469.33	1384.31	1486.93	1447.28	1191.48	1271.7	966.54
126064321	LRIG1	4.42	20.05	9.07	0.13	0.89	0.74	0.92	2.58	1.77
126064325	PSMD6	10.68	90.43	83.28	12.85	11.9	21.41	8.2	9.86	14.32
126064327	THOC7	25.46	20.83	25.14	99.68	95.17	116.89	56.5	60.13	41.13
126064354	PAIP1	209.57	108.9	186.43	499.16	500.51	577.41	429.09	484.61	363.14
126064367	CCT8L2	0.61	7.03	4.11	0.43	0.42	0	0.2	0	0.84
126064372	TMEM267	1.76	11.73	15.2	0.22	1.04	1.2	1.33	1.37	1.61
126064376	TAFA4	17.27	4.02	8.57	49.24	67.94	73.96	47.7	47.44	24.84
126064401	TMCC1	16.1	8.69	10.73	13.14	17.97	17.43	35.97	36.5	25.98
126064487	SAP30	102.36	44.75	61.73	1013.96	946.35	766.89	320.53	211.02	184.07
126064508	CNEP1R1	18.11	25.37	19.63	88.64	85.28	142.41	71.53	117.7	74.77
126064533	CHST8	0.47	15.74	10.92	0	0	0	0.75	0	1.63
126064554	NKD1	2.76	21.28	21.87	0.08	0.35	0.34	1.76	0.79	3.34
126064664	AKTIP	181.49	83.97	136.35	1290.25	1167.02	1656.07	655.76	692.47	487.82
126064669	NAE1	14.69	3.55	11.16	30.16	34.57	47.5	24.87	38.01	27.78
126064681	LOC126064681	6.14	64.5	81.17	0.38	0.66	0.64	2.83	3.07	12.26
126064694	LOC126064694	13.23	16.84	23.46	92.06	98.76	144.05	45.73	93.5	56.01
126064727	LCAT	4.13	27.86	21.92	0.57	2.27	1.25	3.18	2.34	4.8
126064750	CBFB	6.86	2.56	6.74	14.05	16.52	19.42	18	18.87	15.04
126064762	ZC3H18	5.53	24.73	21.88	0.65	1.16	1.03	2.6	2.5	5.46
126064769	ZNF276	1.21	7.83	7.21	0	0.16	0	0.62	0.15	1.21
126064775	RSPRY1	5.4	5.13	4.5	0.73	0.6	0.5	1.33	1.99	0.98
126064797	OGFOD1	35.02	166.83	110.57	14.93	16.72	16.45	19.93	18.66	37.92
126064798	TDRD12	1.17	7.86	0.92	0	0.09	0	0	0.08	0.2
126064821	DIMT1	26.22	18.24	23.51	159.37	161.3	207.01	97.3	95.2	79.81
126064859	NUDT21	521.55	339.07	426.85	4024.2	3532.6	3183.17	1921.64	1579.56	1054.82
126064866	PPWD1	10.3	6.58	13.94	27.42	31.78	42.92	33.3	46.14	34.47
126064877	SLC7A5	2.15	14.87	9.7	1.32	1.54	0.9	1.43	0.94	1.96
126064899	NEIL3	13.7	9.59	9.07	92.47	95.44	110.16	50.63	48	47.31
126064963	NUTF2	118.76	54.24	103.1	521.02	441.54	572.32	303.1	337.7	228.4
126064972	ZFP90	6.74	3.25	5.56	4.44	5.15	7.29	11.05	13.2	8.68
126064992	EXOSC6	5.81	96.2	42.88	1.54	1	0.16	5.03	1.41	4.13
126065000	NUP93	36.98	20.77	34.94	37.95	36.8	36.82	52.87	98.29	65.16
126065001	CPNE2	17.1	8.61	13.27	15.36	15.05	18.88	27.37	45.79	29.06
126065009	LOC126065009	34	24.85	46.98	154.68	112.44	186.06	121.59	155.32	78.22
126065031	OSGIN1	110.53	227.66	180.52	5.26	9.94	15.67	49.74	65.7	57.91
126065057	TERB1	9.78	7.08	6.68	17.44	20.4	20.36	22.68	16.31	12.59
126065061	THAP11	95.34	63.87	75.67	94.88	99.74	108.9	163.57	150.51	133.44
126065092	SMPD3	4.76	20.51	7.69	0	0.43	0	0.5	1.31	2.46
126065131	CENPU	10.55	53.75	38.99	2.14	2.13	2.3	2.53	6.2	9.5
126065133	LOC126065133	0.94	0.62	1.03	1.4	2.41	1.59	2.43	2.84	1.63
126065144	CENPN	4.76	85.46	32.69	3.09	3.25	3.36	2.46	5.26	10.28
126065150	SIAH1	56.25	47.06	43.79	78.5	120.74	103.62	110.09	85	85.87
126065156	CCNB1	125.88	203.74	235.96	2056.4	1765.86	1837.63	821.64	1023.82	842.25
126065174	GABARAPL2	58.03	129.21	220.13	685.33	626.32	1018.92	542.84	660.21	453.49
126065303	AK6	31.75	30.08	35.13	244.35	224.4	256.89	107.3	80.93	89.19
126065339	TTC28	2.62	1.41	1.77	5.99	6.74	7.31	4.88	3.28	3.84
126065340	ARVCF	0.82	12.05	3.84	0.22	0.27	0.34	0.13	0.53	0.73
126065388	CCDC74B	0.88	18.95	10.31	0	0.45	0.44	0	0.42	0.81
126065431	TUG1	4.98	10.61	8.52	0.85	1.28	1.21	1.93	3.19	2.66
126065454	CLTCL1	0.61	17.62	60.23	0	0.11	0	1.14	0.61	5.94
126065478	ZMAT4	13.81	48.43	44.93	0.83	3.58	1.03	5.85	7.57	8.49
126065516	BTF3	1860.56	998.28	2548.26	10748.4	8964.59	8846.11	5526.93	6364.23	4329.18
126065540	ENC1	91.33	136.94	139.25	7.97	7.75	10.3	22.16	32.12	52.74
126065547	LOC126065547	117.09	103.13	114.66	191.96	188.18	209.33	230.4	236.48	193.63
126065564	SCARA5	4.14	11.03	31.06	2.27	2.66	0.78	3.72	1.17	2.82
126065566	PBK	26.39	14.7	28.96	47.88	52.54	54.57	43.22	66.28	39.33
126065585	FBRSL1	5.79	16.15	11.83	0.99	1.09	1.05	3.95	1.73	3.44
126065610	GNB1L	8.15	27.28	14.12	0.49	0.63	1.38	2.86	4.32	3.41
126065618	NEFM	7.99	27.63	16.97	0.1	0.3	0.39	5.31	2.46	5.55
126065654	ANKLE2	6.08	22.42	4.61	1.69	1.85	0.79	2.39	2.13	2.14
126065666	FZD10	4.25	58.54	43.05	0.15	0.3	0.15	2.42	1.14	4.14
126065702	DDX51	0.34	3.4	0.73	0	0	0	0	0	0
126065709	SRSF9	87.91	62.37	62.95	412.57	456	452.04	497.59	362.39	235.46
126065712	TRIAP1	110.12	116.94	133.74	369.07	362.98	437.94	364.42	368.6	207.91
126065720	FAM222A	3.28	23.89	5.43	0.38	0	0.12	0.26	1.51	0.55
126065754	COQ5	3.71	4.7	3.6	20.14	13.15	32.66	15.36	15.31	12.71
126065781	ANAPC7	59.7	29.97	40.33	68.8	75.69	94.91	95.18	130.58	93.84
126065783	RNF34	170.93	90.7	109.65	244.04	237.98	200.14	216.04	220.16	205.96
126065793	HELT	14.36	24.78	53.87	3.04	1.19	0	9.51	3.88	5.76
126065817	MVK	1.91	17.8	5.89	0.38	0.37	0	0.08	1.23	0.86
126065846	SLC20A2	0.68	1.03	1.09	0.09	0.17	0.32	0.25	0.15	0.13
126065848	POLB	120.64	70.27	118.52	536.82	495.07	558.6	373.76	347.06	254.53
126065858	LOC126065858	266.63	295.03	240.95	419.13	420.2	455.44	448.16	485.09	467.02
126065866	CTSB	6.31	31.61	20.09	2.57	1	5.66	2.36	4.55	5.61
126065874	CHEK2	7.63	5.25	9.22	4.82	9.59	3.79	11.75	16.48	11.45
126065898	CASTOR1	9.53	3.47	10.07	29.96	26.96	34.08	19.63	23.03	24.83
126065902	TBCA	67.07	35.43	102.33	218	207.65	238.24	221.98	227.79	113.13
126065916	NOC4L	1.03	23.51	2.31	0.44	1.91	4.11	0.2	1	0.75
126065921	CDCA2	7.99	15	14.75	0.88	0.91	0.34	1.84	2.59	4.02
126065925	FUT10	0.41	3.92	1.77	0.04	0.06	0.41	0.09	0.19	0.19
126065946	GAS2L1	4.32	4.33	5.04	0.44	0.43	0.63	0.31	0.98	1.15
126065969	NKX3-1	2.53	50.74	23.88	0.2	0.98	0.57	1.2	0.83	2.08
126065987	GSR	32.04	17.33	21.95	41.78	41.3	38.96	52.78	59.48	46.83
126065992	GTF2E2	55.84	44.66	42.86	93.36	96.17	90.43	130.05	121.85	74.59
126066003	RTN4R	2.19	11.16	30.2	0	0.16	0.31	0.15	1.06	3
126066006	SERINC5	0.79	10.79	2	0.06	0.29	0.17	0.38	0.55	0.57
126066008	INTS10	53.91	17.42	39.83	70.26	74.88	86.16	81.34	121.89	100.89
126066023	FAM151B	9.77	5.4	16.82	21.45	25.39	43.64	25.71	28.77	31.37
126066026	ZNF70	7.87	26.8	26.45	0.5	0.61	0.78	2.66	2.96	5.56
126066038	HORMAD2	1.55	72.77	112.22	2.69	3.42	1.72	1.5	0.64	8.07
126066096	SSBP2	10.4	6.63	10.6	25.46	25.26	29.51	26.92	30.09	21.11
126066121	CORO1C	116.52	79.27	64.82	87.9	106.46	88.75	161.82	168.91	160.45
126066133	TMEM191C	0.49	15.11	5.92	0	0	0	0.32	0.16	0
126066147	VPS29	81.03	51.68	86.9	405.14	383.03	402.7	256.76	232.51	156.63
126066178	RPS23	45.81	935.06	680.62	135.83	107.61	173.29	76.44	70.19	127.54
126066263	MIPEP	17.65	15.65	22.92	1.02	1.1	1.53	5.19	5.75	7.08
126066266	MTMR6	4.7	5.87	2.97	0.07	0.14	0.2	0.84	1.79	1.13
126066282	TNFSF10	0.63	2.75	2.64	0	0.12	0.05	0.33	0.08	0.41
126066305	LOC126066305	21.02	2.27	8.66	42.97	39.51	50.81	54.28	36.44	32.42
126066331	SERPINI1	11.81	21.8	15.79	1.13	1.93	1.17	5.61	1.86	5.66
126066355	EFNB2	15.7	79.85	50.13	0.33	0.84	0.06	5.38	9.76	11.36
126066413	MICU2	6.47	11.82	9.71	1.09	1.31	1.36	1.93	2.65	2.97
126066439	ING1	18.09	23.27	26.45	3.29	3.87	2.54	7.61	7.73	7.77
126066477	PARP4	0.97	9.39	15	0.66	0.21	0.16	1.05	0.64	1.73
126066479	RNF7	64.49	104.34	81.42	239.45	220.3	321.36	192.92	192.18	125.82
126066530	TEX30	13.01	7.18	12.53	90.42	85.9	95.52	63.79	53.86	27.1
126066573	PLS1	0.65	29.12	23.5	0.17	0.25	0.08	0.24	0.79	1.57
126066709	KIAA1614	1.8	6.72	4.53	0.43	0.46	0.14	0.87	0.64	1.16
126066734	TFB2M	4.31	25.01	10.56	0.36	0.36	0.52	1.68	3.18	3.15
126066765	ARPC5	7.56	3.16	7.39	13.68	15.22	25.67	23.4	31.14	18.87
126066786	WDR26	21.52	8.63	11.32	51.76	46.31	52.45	46.9	38.49	30.87
126066787	FBXO28	6.13	5.11	5.03	10	10.4	9.22	12.47	12.54	9.35
126066833	WDR64	3.76	6.61	17.65	0	0.69	1.18	2.74	1.39	0.81
126066855	SCCPDH	26.92	41.57	48.35	59.27	66.08	61.89	50.34	75.68	76.36
126066856	TSEN15	14.99	10.72	11.88	49.6	45.58	48.68	40.56	36.74	33.12
126066911	RNF2	273.94	100.89	232.19	683.05	586.92	577.92	639.95	570.51	422.47
126066918	NSL1	11.61	23.28	17.37	1.78	0.9	2.23	2.42	4.43	4.15
126066938	RFESD	8.43	6.84	17.52	87.52	74.99	116.75	33.51	31.94	32.5
126066940	NPHS2	1.24	3.47	11.09	0.4	0.25	0.49	0.48	0.72	0
126066963	MRPS14	147.02	73.11	108.17	985.97	883.14	937.09	515.21	380.32	261.81
126067003	CENPF	2.87	3.58	2.52	0.36	0.38	0.2	0.44	0.98	0.57
126067023	PACC1	1.27	10.07	7.86	0	0.28	0.4	0.38	0.73	1.71
126067083	EDARADD	5.18	54.53	37.94	1.11	1.95	1.94	2.07	3.44	8.27
126067175	CRLS1	29.58	12.25	16.74	181.75	159.03	190.38	125.54	120.8	63.25
126067176	PCNA	4072.24	2829.62	6032.52	27688.3	23678.2	23543.7	10798.1	13628.7	9304.53
126067178	TMEM230	9.57	18.31	12.91	54.26	51.42	72.13	51.66	62.02	39.75
126067180	LOC126067180	0.29	4.25	2.81	0.03	0.07	0.03	0.25	0.09	0.44
126067186	ZGPAT	4.43	18.75	6.28	0.54	1.58	0.65	0.57	1.88	0.93
126067226	RNF114	69.4	36.39	47.98	91.49	105.61	105.96	112.8	140.04	104.22
126067244	ISM1	4.82	17.91	19.68	0.86	0.56	0.76	3.63	1.65	2.96
126067254	PIGU	47.8	17.84	37.82	169.86	165.78	175.48	89.88	80.29	75.03
126067284	LAMA5	5.21	11.59	19.25	0.81	0.69	0.76	0.92	1.07	3.11
126067308	MAPRE1	181.09	131.91	166.21	199.09	253.51	272.6	312.12	420.15	273.28
126067335	LOC126067335	1.89	1.51	1.22	0.12	0.32	0.12	0.23	0.61	0.18
126067369	IFT52	12.71	7.51	13.74	53.07	56.93	72.61	47.66	43.36	36.92
126067374	PRPF6	6.53	11.72	7.04	0.78	1.3	1.31	2.16	1.41	1.61
126067395	ZSWIM3	17.69	10.16	10.4	41.53	40.78	34.21	37.92	36.67	25.56
126067430	ITPA	3.99	2.27	2.1	15.65	14.22	18	7.11	6.71	7.56
126067436	FKBP1A	223.74	133.54	238.47	372.85	354.42	414.17	452.75	471.88	427.99
126067437	LOC126067437	1.16	4.39	3.74	0.12	0.29	0.4	0.69	0.79	0.56
126067438	TGM6	3.18	38.05	75.51	1.14	1.37	0.74	3.6	1.66	5.95
126067463	LOC126067463	2.83	7.96	5.65	0.29	0.5	0.98	1.75	1.69	1.67
126067480	HRH3	35.48	64.03	58.6	0.12	0.35	0.11	5.16	8.48	14.64
126067536	RAE1	92.25	49.87	50.71	366.2	344.6	301.61	189.72	161.6	151.66
126067581	CTNNBL1	8.49	14.11	14.62	40.2	42.44	63.01	23.78	29.86	43.32
126067624	FAM110A	34.69	33.65	31.18	3.22	4.2	3.64	5.19	10.97	8.72
126067647	NXT1	11.57	92.86	108.96	4.82	4.68	3.67	7.36	11.22	16.27
126067650	PFDN4	1.7	3.19	2.57	58.28	54.77	76.01	22.78	18.16	12.04
126067657	MAFB	25.1	28.31	20.62	0.59	0.76	0.37	7.85	4.59	11.51
126067683	ID1	79.31	415.09	475.89	19.66	21.16	18.12	36.89	33.74	79.4
126067740	LOC126067740	2.32	8.57	6.72	0.29	0.28	0.82	0.7	0.92	2.12
126067742	LOC126067742	2.42	41.06	11.24	0.49	0.4	0.38	0.89	1.47	2.27
126067746	RRBP1	8.96	30.21	13.9	1.23	2.95	1.98	2.62	3.12	3.57
126067789	PREX1	4.89	7.07	10.68	0.29	0.51	0.45	0.85	0.31	0.95
126067799	LOC126067799	19.35	11.41	12.46	74.82	63.17	60.01	46.55	46.63	36.58
126067816	RAB22A	31.98	13.56	18.75	35.78	32.52	29.48	52.19	49.85	45.79
126067847	THBD	4.54	3.23	4.77	0.61	0.93	1.07	1.2	0.96	0.45
126067910	FANCL	42.56	26.54	30.78	96.07	97.08	130.58	63.31	62.61	67.6
126067930	MORN2	55.37	10.89	49.42	133.96	144.68	226.7	134.14	174.52	92.41
126067933	NLRC4	4.98	27.44	25.95	0	0.11	0.42	1.93	2.09	3.86
126067967	MRAS	17.08	46.27	42.16	6.47	7.41	7.52	11.58	6.63	11.12
126068012	MSH2	9.75	9.84	8.93	18.08	24.73	24.02	21.65	21.87	19.38
126068039	MEMO1	202.63	105.9	169.75	259.61	260.53	318.38	354.61	379.48	254.45
126068041	DPY30	31.32	16.87	65.01	270.49	319.28	425.55	184.8	190.25	102.03
126068078	EPHB1	4.07	32.4	48.65	0.54	2.96	0.8	1.02	3.73	4.41
126068088	SRD5A2	2.13	8.72	8.24	0	0.55	0	0	0	0
126068093	QPCT	0.25	16.06	14.08	0.5	1.94	0.47	0.48	0	1.29
126068100	PCCB	18.88	6.63	20.45	35.07	38.29	46.35	38.92	50.67	42.52
126068102	NCK1	33.11	15.49	24.24	58.44	67.21	80.27	68.3	78.1	52.8
126068112	ARMC8	72.07	41.12	56.76	310.66	314.58	430.63	248.98	271.09	211.55
126068114	DBR1	39.29	135.43	183.59	1.6	2.56	1.02	8.82	14.17	40.27
126068130	PNPT1	17.51	9.55	15.49	21.46	26.83	23.57	22.02	35.96	29.42
126068149	GTF2A1L	7.14	2.29	5.27	12.14	14.51	22.73	15.37	17.56	18.18
126068182	DYNC2LI1	77.37	34.99	63.15	530.89	538.82	659.87	267.58	294.16	175.36
126068185	MTA3	14.16	5.12	17.52	32.3	37.07	51.87	44.68	48.82	42.48
126068245	DAZL	6.49	4.28	5.82	23.09	35.07	39.4	30.1	21.92	25.37
126068282	ACAA1	8.59	48.39	61.51	7.28	8.63	9.19	6.41	4.39	9.63
126068299	CSRNP1	2.02	9.85	2.8	0.22	0.16	0.08	0.77	0.91	0.77
126068306	NGLY1	67.25	29.44	35.62	104.14	126.64	122.84	99.89	127.5	117.88
126068352	LOC126068352	41.52	160.26	152.36	13.08	17.41	14.83	21.97	15.51	21.71
126068354	RIOK2	61.73	29.79	47.07	96.7	112.06	114.01	91.77	117.4	109.38
126068392	SLC25A38	1.25	9.12	2.21	0.81	0.28	0.62	0.2	0.47	0.19
126068410	NUDT16	2.14	4.47	2.21	0.72	0.35	0.68	0.49	0.58	0.7
126068436	RBMS3	38.32	25.29	28.55	43.96	44.46	46.76	59.34	75.36	50.94
126068440	CMC1	32.71	16.06	34.43	94.17	99.08	96.54	82.45	73.38	54.57
126068451	LOC126068451	2.1	9.25	5.9	0.21	0.37	0.32	0.63	1.59	0.8
126068466	LOC126068466	81.15	249.05	152.37	14.63	19.71	14.29	21.21	15.83	29.75
126068475	THRB	0.68	2.84	3.57	0.03	0.05	0.04	0.06	0.1	0.59
126068479	UBE2E1	167.09	80.39	192.48	304.08	382.05	400.37	391.34	382.34	263.53
126068528	CMTM8	184.18	54.65	180.06	1215.64	1067.89	929.23	637.19	744.31	454.95
126068549	LOC126068549	12.24	19.83	11.17	0.41	0.75	0.85	3.45	4.04	3.94
126068552	LOC126068552	6.03	12.11	4.02	0.29	0.72	0.43	1.39	2.86	1.97
126068554	LOC126068554	1.66	1.08	0.81	0.01	0.01	0	0.08	0	0.1
126068555	LOC126068555	3.97	17.31	3.05	0.18	0.16	0.48	0.99	0.65	1.53
126068601	FUNDC1	3.72	2.35	4.02	26.71	28.1	30.51	13.92	15.25	8.68
126068647	TMEM187	1.26	10.08	6.24	0.39	0.31	0.68	0.96	0.46	1.39
126068658	SMS	594.21	257	256.36	750.92	689.27	678.49	957.93	953.03	694.62
126068684	RGMB	41.09	101.82	94.48	17.63	17.32	9.15	16.81	26.17	29.26
126068892	LOC126068892	0	409.86	244.65	7.54	17.34	0	0	0	0
126068910	FAM199X	3.65	2.36	3.7	8.35	6.35	11.62	9.69	8.1	7.8
126068941	CSTF2	1.51	2.19	1.65	2.89	2.9	3.69	3.37	6.24	4.83
126068984	FLNA	2.63	3.35	3.77	0.85	1.01	0.73	0.89	1.24	1.03
126069011	XIAP	9.21	7.37	5.85	9.73	9.34	9.95	14.28	17.03	15.9
126069013	TMEM232	0.92	7.71	19.51	0	1.29	0.13	0.51	0.3	1.52
126069044	MORF4L2	21.83	19.61	30.39	76.28	75.94	107.66	69.98	104.74	75.33
126069051	PCDH19	2.56	4.19	3.51	0.68	0.62	0.5	1.18	0.57	1.19
126069060	SH3BGRL	67.2	43.74	66.63	165.5	156.59	153.9	118.3	106.84	124.68
126069118	STARD4	0.45	17.95	7.33	0.41	0.91	0.63	0.81	0.85	1.17
126069133	TMSB4X	340.78	360.85	671.11	4539.11	3519.11	3331.02	1444.22	1641.09	1353.73
126069134	VAMP7	37.64	29.81	38.05	48.1	56.54	77.53	61.89	77.75	58.75
126069215	HPRT1	34.92	33.1	41.78	221.33	227.32	198.27	144.89	114.91	97.47
126069237	IL13RA2	0.76	99.2	66.82	0.53	0	1.38	1.78	0.39	2.2
126069298	RNF113A	8.37	7.69	13.33	51.52	42.58	53.96	22.83	24.63	27.51
126069300	C1GALT1C1	2.55	0.55	1.7	11.98	10.96	15.92	7.17	8.85	5.63
126069328	SEPTIN8	32.41	15.29	24.03	34.68	40.46	32.87	70.13	70.62	38.88
126069340	PFKFB1	1.42	7.71	4.92	0	0.11	0.13	0.52	0.72	1.31
126069355	NBDY	1.93	7.58	6.82	0.04	0.54	0.68	1.1	1.02	1.27
126069367	STEEP1	49.1	23.18	39.7	145.55	126.8	179.22	109.23	113.25	69.9
126069412	HNRNPH2	10.2	9.35	16.5	10.64	14.52	20.51	23.53	41.08	23.73
126069415	LOC126069415	5.57	9.51	1.66	0	0.49	0.05	1.47	0.73	0.84
126069435	LOC126069435	0	49.72	0	0	0	0	0	0	0
126069482	SLC25A5	493.92	204.93	333.02	1887.67	1543.39	1303.16	804.42	791.69	664
126069574	LYRM7	25.16	24.8	29.75	158	156.64	189.64	108.26	115.81	90.54
126069620	EIF2S3	61.74	51.32	39.86	101.58	111.13	119.42	114.45	119.71	101.93
126069624	ISOC1	4.72	1.6	3.67	27.82	27.27	27.7	22.92	23.69	19.04
126069636	SLC12A2	7.94	32.26	56.08	1.16	0.99	1.18	4.63	3.73	7.38
126069667	ABCB7	17.69	6.39	10.72	18.44	18.36	16.74	30.53	41.12	31.13
126069680	TAF9B	8.18	2.56	7.16	35.21	37.23	50.25	17.4	27.25	19.43
126069684	CHIC1	3.77	2.25	8.12	29.94	34.24	21.8	22.38	15.71	9.98
126069722	RBBP7	269.98	225.93	278.69	536.78	593.09	645.52	372.54	484.39	483.4
126069747	SRPX	13.02	8.31	5.53	159.32	161.49	139.24	40.86	24.98	18.51
126069793	MARCHF3	1.69	39.65	23.21	0.45	0.35	0.92	0.49	0.66	4.1
126069845	ALDH7A1	19.89	12.34	21.2	16.37	21.04	20.05	35.28	43	37.74
126069864	LOC126069864	10.92	6.94	4.03	12.33	23.72	30.29	24.49	28.59	18.99
126069874	PHAX	35.36	11.55	18.13	53.69	64.32	75.49	57.85	58.25	49.54
126069920	LOC126069920	0.22	13.65	6.97	0	0	0	0	0.22	0
126069925	SNX24	8.73	5.96	9.5	10.37	14.5	16.1	15.7	21.05	15.09
126069965	PPP2CA	172.73	165.53	196.33	395.4	451.41	508.5	390.29	404.5	368.67
126069968	CDKN2AIPNL	16.23	12.25	21.56	59.06	46.64	50.55	53.99	45.88	44.16
126070022	RIPK1	7.44	11.75	28.39	1.21	1.52	0.66	2.28	4.19	5.53
126070029	CXXC5	13.06	7.92	6.27	2.35	1.99	1.63	1.33	2.02	2.57
126070037	CYSTM1	38.97	51.38	53.95	250.92	223.54	345.41	102.77	177.38	110.72
126070038	HBEGF	52.02	97.46	93.08	4.12	5.01	4.17	13.68	13.23	28.45
126070055	DND1	24.89	11.61	11.68	78.82	67.33	62.63	45.68	42.18	35.74
126070068	RIPPLY2	1.46	0	1.25	23.34	19.82	38.97	21.26	14.08	18.59
126070118	YIPF5	15.08	13.32	19.39	28.42	27.01	36.74	32.47	38.93	25.79
126070142	ADRB2	0.57	5.72	6.05	0	0.11	0.35	0.31	0.67	1.18
126070155	PDE6A	0.24	12.16	17.72	0.13	0.13	0.22	0.12	0.12	0.2
126070207	SAP30L	11.38	6.54	8.55	21.01	16.9	22.46	22.37	19.15	17.57
126070217	MED7	15.44	9.88	14.25	43.56	41.29	41.61	26.89	29.64	22.4
126070242	PTTG1	159.88	86.13	294.24	4202.99	3601.2	3976.88	1185.68	1497.06	1279.34
126070283	ERGIC1	37.67	47.58	59.64	286.16	337.51	380.13	111.27	110.33	105.43
126070293	BOD1	58.11	36.81	64.23	179.99	130.69	117.71	156	108.81	113.92
126070390	GFPT2	1.94	2.22	2.37	3.27	3.76	3.31	5.57	6.39	4.18
126070400	LOC126070400	62.16	27.76	104.62	462.22	433.33	434.04	272.93	329.16	155.86
126070423	ALDH3A2	5.66	8.76	14.54	1.03	0.8	1.74	0.56	2.32	2.49
126070486	MAPK7	11.42	28.8	13.38	2.63	4.44	3.96	6.94	5.82	8.59
126070513	TOM1L2	5.85	17.44	7.03	0.47	0.17	0.89	1.02	1.61	0.86
126070516	RASD1	149.23	386.16	401	12.96	9.41	42.68	40.12	31.11	65.46
126070522	COPS3	16.61	43.18	23.11	1.09	1.48	6.43	3.28	8.38	9.49
126070530	MAP2K3	19.59	48.79	16.31	2.17	2.28	3.87	6.86	6.3	6.64
126070549	HLCS	0.66	37.2	34.3	0.05	0.28	0.07	0.52	0.4	1.9
126070566	ETS2	8.64	14.55	12.52	0.52	0.5	0.65	2.06	3.64	3.57
126070567	PSMG1	14.4	10.16	11.84	87.77	94.94	141.83	62.3	52.89	30.44
126070575	SH3BGR	0.83	38.35	25.98	1.46	0.86	0.55	3.23	0.8	2.78
126070596	ZBTB21	2.16	3.56	2.75	0.39	0.19	0.11	0.48	0.97	0.95
126070612	SLC17A2	11.15	4.49	6.06	30.09	31.14	35.44	18.25	31.07	21.31
126070616	SIK1	1.41	52.8	22.91	0.81	0.46	0.51	0.56	1.43	3.51
126070626	PWP2	0.76	10	4.01	0.2	0.49	0.28	0.28	1.2	0.52
126070652	POFUT2	7.28	40.03	14.66	0	0.43	0.41	2.4	3.65	6.89
126070654	SLC19A1	0.76	14.28	22.98	2.69	3.4	0	0.25	0	0
126070666	PCNT	0.54	1.33	0.64	0.1	0.06	0	0.12	0.09	0.19
126070850	OSBPL9	38.41	25.35	22.53	103.98	119.17	106.77	62.03	97.88	126.08
126071427	RABGGTB	3.7	4.49	2	27.18	24.47	25.67	16.17	9.59	11.28
126071560	PLCXD2	2.81	34.82	18.5	0.28	0.25	0.59	0.82	0.29	2.3
126071564	SNX7	95.63	42.59	68.12	471.42	461.87	546.06	256.78	397.5	186.13
126071618	ELAVL3	44.38	255.72	69.95	4.1	3.81	4.94	10.94	12.72	36.73
126071678	CRYBG2	1.22	0.58	0.83	7.66	8.18	6.86	3.06	4.55	2.4
126071741	LHX8	189.7	74.44	102.63	530.45	566.18	406.15	427.61	283.28	250.35
126071753	LOC126071753	6.15	58.21	22.19	0.88	0.85	1.21	2.2	3.02	4.04
126071803	RNF126	16.97	14.55	14.65	56.4	58.58	60.71	48.63	39.19	39.54
126071817	SLC35A5	6.29	12.06	9.67	1.94	0.84	1.62	2.39	3.88	2
126071829	MIDN	6.86	16.79	10.84	1.05	1.25	1.3	2.34	2.52	3
126071844	REEP6	1.97	10.91	11.07	0.05	0.56	0.15	1.11	1.57	2.95
126071864	LOC126071864	3.48	12.76	12.92	0.57	0.77	1.92	3.15	2.89	3.43
126071865	LOC126071865	9.06	25.9	8.69	0.26	0.12	0.02	1.49	0.72	2.53
126071869	LOC126071869	18.56	26.56	20.29	1.44	0.82	1.61	6.89	3.65	6.48
126071872	LOC126071872	3.38	11.76	9.32	0.29	0.26	0	0.73	0.1	1.34
126071877	PLEKHJ1	18.39	24.32	26.43	2.18	1.51	2.81	5.03	8.2	8.98
126071883	LSM7	87.78	88.34	136.4	842.12	768.57	1330.15	769.32	859.03	754.48
126071887	LOC126071887	2.24	7.46	6.71	0.17	0.46	0.31	1.05	1.2	2
126071899	GADD45B	61.38	150.26	85.37	15.63	11.02	12.2	16.61	13.83	33.94
126071909	LOC126071909	1.58	11.97	2.88	0.19	0	0.35	0	0.85	1.12
126071918	TJP3	0.21	10.06	0.54	0.11	0.32	0.62	0.2	0.3	0.19
126071930	MRPL54	16.64	41.22	30.39	1.72	3.35	4.04	8.29	6.29	5.92
126071947	CHAF1A	17.74	40.48	14.96	2.79	3.44	1.4	4.79	6.93	6.77
126072001	GTF2F1	3.62	43.06	58	1.66	1.55	0.85	2.33	2.37	5.42
126072003	ALKBH7	3.92	108.48	112.87	4.33	2.36	4.24	3.97	5.52	11.48
126072013	LOC126072013	5.12	4.04	2.18	0	0.07	0.14	0.62	0.88	0.65
126072034	LOC126072034	4.96	3.94	3.5	0.14	0.22	0.21	1.24	1.06	1.58
126072050	SNAPC2	15.18	100.17	55.74	5.07	7.47	7.91	9.67	10.62	13.89
126072111	LOC126072111	6.31	5.79	7.32	0.02	0.71	0.29	1.67	0.29	3.79
126072133	EIF3G	0	74.8	0	0	0	0	0	0	0
126072187	LOC126072187	19.53	13.24	11.03	0.37	0.26	0.25	1.97	1.66	3.14
126072190	LOC126072190	7.77	11.68	4.54	0.12	0.19	0.19	2.18	3.04	2.73
126072196	LOC126072196	13.34	26.15	17.9	0.11	0.55	0	1.96	1.79	5.17
126072200	LOC126072200	1.45	2.03	0.4	0	0	0.07	0.24	0.13	0.16
126072219	PRDX2	264	151.97	264.71	863.78	673.06	788.24	437.98	535.86	475.97
126072237	IER2	41.96	159.08	64.23	5.17	7.17	7.7	17.95	22.64	20.61
126072255	ZNF333	0.33	2.16	0.58	0	0	0	0	0	0
126072267	TMEM39A	20.7	9.69	14.26	80.63	82.48	84.05	95.49	68.92	49.01
126072268	ASF1B	61.75	57.24	50.49	256.26	259.62	336.57	134.35	127.75	90.86
126072285	TIMMDC1	10.53	214.94	65.84	4.19	11.6	5.65	6.96	10.44	16.02
126072290	LOC126072290	2.49	6.25	4.68	0.05	0.04	0.17	0.74	0.74	1.23
126072368	ARRDC2	1.02	62.46	24.95	0.67	0.37	0.97	0.82	1.02	7.11
126072386	GABBR1	2.61	24.41	21.92	1.48	1.78	1.54	1.7	1.23	4.19
126072410	RABL3	9.19	4.84	13.15	17.08	21.21	28.86	19.18	33.52	19.3
126072431	HES4	4.26	18.45	13.93	0.45	0	0.42	1.66	0.83	1.55
126072441	SDF4	13.94	30.83	25.45	1.66	3.29	9.9	4.19	8.29	8.93
126072491	LRRC47	9.43	33.58	6.04	1.29	1.26	2.02	2.34	3.77	4.48
126072492	CEP104	1.09	2.88	3.28	0.27	0.43	0	0.56	0.39	0.42
126072505	EAF2	4.22	6.58	3.63	87.88	100.85	88.71	37.65	29.66	23.43
126072513	KLHL21	16.78	135.39	66.34	5.05	4.37	4.22	9.34	6.16	18.01
126072517	CAMTA1	14.56	17.89	28.51	124.67	160.2	162.21	84.33	119.13	59.23
126072545	LOC126072545	15.97	21.46	31.58	1.47	0.67	2.97	9.36	5.62	5.38
126072546	LOC126072546	0.78	1.37	0.46	0.03	0	0	0.17	0.07	0.06
126072560	SRM	19.95	195.7	71.26	16.35	15.38	18.14	11.14	22.54	23.56
126072574	KIAA2013	11.71	89.75	47.68	2.93	1.89	1.45	6.97	11.18	14.91
126072578	MIIP	1.62	39.11	18.86	0.74	0.94	1.53	1.15	0.67	2.59
126072594	TMEM51	2.25	9.12	18.15	1.08	0.93	1.61	1.18	1.19	2.56
126072635	IFFO2	6	27.05	14.28	0.3	0.58	0.56	1.86	2.83	2.61
126072641	MRTO4	6.18	90.67	30.9	1.83	4.33	4.69	2.17	5.28	12.19
126072707	PITHD1	143.54	108.02	96.05	309.63	298.46	405.53	236.97	265.28	215.66
126072745	PAFAH2	2.05	17.21	9.89	0.55	1.59	1.54	0.99	3.24	2.57
126072756	HMGN2	163.02	129.71	202.46	700.47	621.46	676.62	572.42	575.78	332.14
126072766	NUDC	14.19	105.77	34.52	4.77	7.42	7.15	7.15	12.51	10.02
126072789	STX12	16.87	15.06	16.32	46.56	53.07	62.89	49.56	56.71	43.46
126072790	RPA2	29.71	24.72	38.3	82.13	101.15	137.3	80.06	103.41	81.64
126072805	TAF12	21.08	14.9	16.24	98.46	90.69	106.28	48.93	47.85	36.26
126072819	SNRNP40	46.82	52.61	42.27	622.12	645.44	749.21	277.83	251.83	237.59
126072852	RBBP4	146.77	121.66	162.78	488.72	543.75	633.42	404.06	471.59	372.68
126072862	AZIN2	182.38	74.83	204.33	189.07	202.17	217.1	320.95	416.26	321.71
126072876	NCDN	3.31	13.31	5.5	0.58	1.36	0.95	1.05	1.54	1.7
126072893	TRAPPC3	58.24	36.05	58.18	156.9	173.74	236.27	93.27	123.1	99.99
126072903	HEG1	0.51	0.8	1.17	0	0	0	0.03	0.03	0.19
126072907	MEAF6	56.7	33.37	60.06	194.41	207.83	258.32	181.06	164.37	115.1
126072916	YRDC	5.18	69.13	30.86	3.17	2.64	6.37	1.27	2.84	5.12
126072924	UTP11	196.35	112.7	158.66	687.24	639.05	575.31	387.99	375.67	263.13
126072982	PPIH	14	12.42	17.59	49.07	64	82.52	60.22	50.57	51.05
126073044	RPL35A	1080.61	316.39	871.43	5801.38	4513.42	7068.27	2803.64	3332.11	2626.43
126073065	CMPK1	33.32	16.77	36.16	88.7	87.18	83.21	105.47	96.88	73.36
126073092	LRRC42	49.55	39.54	67.85	127.37	119.29	117.5	156.81	139.28	126.56
126073107	TTC22	0.41	1.12	2.53	0.12	0	0.22	0.11	0.05	0.27
126073111	TMEM61	11.33	74.16	82.11	0.39	3.29	2.29	3.6	6.57	24.49
126073139	TM2D1	27.17	17.13	36.21	152.93	168.58	189.96	126.55	154.13	79.35
126073150	EFCAB7	1.79	1.58	1.68	6.01	5.52	9.08	7.43	6.78	3.56
126073198	FPGT	9.17	41.62	14.44	0.74	2.35	1.14	3.26	2.54	3.46
126073199	FBXO45	9.77	23.81	16.49	1.67	1.93	2.12	5.79	5.07	5.65
126073204	DNAJB4	32.86	21.66	28.59	76.05	91.96	106.14	52	80.97	60.73
126073217	TTLL7	13.13	52.95	45.79	3.75	5.31	4.66	5.37	4.57	8.13
126073280	DR1	31.08	20.86	34.66	78.33	82.66	66.17	85.3	79.42	56.85
126073296	GFI1	16.71	7.14	6.01	111.07	120.19	130.47	46.58	28.58	21.49
126073298	C3H1orf146	1.18	10.5	5.08	0.75	0.35	0.27	0.74	0	0.42
126073299	CDC7	12.03	6.73	7.33	13.94	17.72	15.1	19.12	17	18.28
126073338	ACP6	3.13	4.75	6.77	16.95	15.74	29.24	12.08	13.85	13.04
126073347	SEC22B	37.8	41.4	39.32	106.06	107.53	134.58	115.14	135.28	112.41
126073363	TENT5C	191.8	344.8	179.95	39.16	23.54	19.17	31.02	54.89	104.88
126073420	CAPZA1	86.47	62.19	102.98	154.49	174.01	216.94	178.07	241.49	174.95
126073425	RAP1A	50.34	36.24	40.77	211.37	270.24	256.02	150.93	112.5	78.25
126073432	KCNA2	0.2	3.55	1.79	0.04	0.25	0.12	0.1	0.12	0.32
126073436	CEPT1	7.01	3.75	8.2	20.94	21.98	35.06	17.61	18.15	14.8
126073438	WDR77	15.32	106.75	45.49	3.85	5.5	5.82	8.84	6.63	11.83
126073468	PSMA5	40.89	128.18	43.02	726.28	649.4	908.12	160.27	203.67	185.86
126073516	RTCA	36.26	23.52	29.38	126.64	133.55	128.16	110.77	102.83	93.28
126073518	MFSD14A	24.24	10.18	21.42	21.65	26.39	28.57	37.94	55.28	48.57
126073520	DBT	79.51	43.99	92.07	141.92	165.6	207.96	146.27	224.34	145.61
126073577	CERS2	56.75	29.6	43.18	111.6	116.08	121.68	97.91	106.42	80.14
126073593	PIP5K1A	8.35	21.13	23.58	1.86	1.9	2.07	3.14	7.3	8.17
126073594	PSMD4	206.59	112.24	231.09	285.2	444.49	461.24	423.51	402.28	421.78
126073597	PI4KB	97.18	41.37	55.39	218.95	242.12	288.11	274.41	329.42	272.35
126073686	C3H1orf43	34.34	21.41	24.58	63.1	53.15	66.56	57.29	66.79	46.93
126073688	HAX1	17.78	5.34	12.39	42.52	42.48	71.21	29.35	28.32	29.47
126073723	CLK2	28.8	17.55	19.73	38.77	54.36	60.69	53.81	53.64	49.65
126073729	RFC4	12.65	9.51	7.65	54.79	47.6	61.54	28.02	34.46	18.07
126073795	KIRREL1	1.27	1.35	0.69	0.25	0.25	0.24	0.16	0.23	0.15
126073850	CD48	1.2	103.47	22.51	0	0.33	0.47	4.06	1.07	6.59
126073862	PFDN2	44.04	54.76	87.72	394.14	366.01	459.9	142.61	180.29	179.94
126073875	MPZ	6.46	5.63	14.69	0.72	1.04	1.36	0.81	2.33	1.97
126073877	SDHC	12.95	8.05	11.73	61.34	59.09	92.84	26.3	27.53	23.65
126073900	NUF2	73.57	38.22	33.1	141.47	137.33	129.98	131.98	87.15	99.61
126073907	MGST3	25.53	32.5	41.7	144.68	152.96	247.4	96.37	122.51	85.17
126073917	MAEL	35.57	15.35	19.95	168.6	170.65	199.43	92.65	82.66	65.3
126073927	CCSAP	2.35	12.1	7.63	0.27	0.46	0.51	1.18	0.68	1.11
126073965	NME7	23.9	22.34	29.43	130.14	116.92	187.46	71.5	90.42	58.18
126073974	ATP1B1	25.27	126.89	78.85	5.99	6.88	6.51	7.21	8.74	19.77
126074013	LOC126074013	5.76	3.46	3.82	0.36	0.05	0.19	0.73	0.49	0.79
126074017	LOC126074017	20.87	4.69	8.12	0	0.1	0	0.75	0	1.34
126074018	ZNF558	6.97	5.89	5.54	0.64	0	0.45	1.68	1.69	1.65
126074219	POLR2H	24.65	15.83	22.09	58.25	52.06	55.08	58.95	49.68	34.3
126074630	PARL	310.14	110.32	341	6809.8	5696.1	5099.32	2037.2	2153.4	1812.25
126074849	ITGB1	6.75	7.84	8.74	2.42	1.82	1.87	1.96	3.3	1.76
126074879	ZNF438	4.8	7.93	5.66	0.42	0.87	0.53	1.82	2.2	2.05
126074901	RAB18	12.73	21.8	14.64	37.32	34.19	32.59	30.94	40.25	29.68
126074922	ARMC3	1.74	8.8	7.38	0.35	0.46	0.39	0.58	1.43	1.79
126074971	PRPF18	188.52	130.63	142.91	309.56	384.04	274.65	367.67	250.1	274.81
126074983	CDC123	76.24	27.98	37.03	243.08	276.55	289.47	149.9	160.18	133.62
126074987	ACTL6A	22.97	20.24	15.57	59.87	80.77	109.57	47.72	50.84	51.14
126074994	SFMBT2	11.47	58.51	60.39	1.66	3.21	4.06	10.32	11.16	10.76
126075004	MFN1	39.44	20.9	25.35	33.07	43.82	39.4	55.91	74.12	64.23
126075016	NET1	3.13	3.01	6.99	3.82	3.62	3.61	9.61	15.45	9.01
126075018	EXOC2	6.24	36.43	30.31	0.9	1.14	0.91	4.17	4.46	6.28
126075137	NECAP1	22.38	9.39	13.62	25.07	26.44	25.85	31.62	39.38	34.06
126075203	BORCS5	19.07	12.36	17.06	48.49	45.1	37.64	47.34	36.23	24.93
126075228	RERG	0.11	32.82	5.93	0.24	0	0	0	0	0
126075229	STRAP	26.06	36.39	32.59	66.01	67.46	80.26	76.84	109.5	85.62
126075242	LOC126075242	1.58	0.22	1.2	7.57	6.71	11.01	4.38	5.1	3.76
126075246	GOLT1B	25.25	16.76	31.95	128.85	146.46	176.31	100.58	115.21	86.79
126075247	LDHB	33.44	20.98	43.8	128.89	105.35	151.07	79.13	112.31	85.85
126075255	DNAI7	3.37	1.61	4.49	2.43	3.31	6.27	7.31	9.37	9.23
126075275	MED21	24.34	42.21	50.12	283.42	256.52	249.82	161.73	152.54	77.87
126075280	RESF1	13.73	36.2	23.97	1.88	1.43	0.98	6.34	9.59	8.87
126075315	PPHLN1	83.46	53.31	82.11	165.85	179.44	223.35	159.71	202.37	141.5
126075327	TWF1	34.51	25.5	28.69	62.64	74.31	92.32	71.57	92.61	76.5
126075347	RPAP3	34.69	20.65	22.06	81.94	90.6	89.08	75.88	58.35	61.37
126075352	HDAC7	2.62	4.03	1.38	0.26	0.3	0.42	0.37	0.49	1
126075362	ASB8	17.71	11.02	12.43	21.8	19.56	20.45	27.32	27.64	25.26
126075427	SMAGP	4.6	7.6	13.25	4.73	8.67	3.67	19.82	28.89	17.79
126075430	DAZAP2	919.18	643.76	1127.53	3565.11	3155.6	3284.49	2656.57	3072.92	2132.38
126075443	TAMALIN	0.83	13.68	25.44	0.15	0.28	0.41	0.54	0.94	0.25
126075484	PFDN5	100	60.56	109.74	230.42	229.7	433.63	185.75	282.71	198.15
126075683	LOC126075683	81.96	44.59	85.35	489.04	421.09	684.38	300.05	269.32	210.5
126075685	HSD17B6	0.71	21.99	12.38	0	0.24	2.49	0.4	0.7	2.3
126075695	SHMT2	14.35	10.16	15.44	33.51	31.07	42.05	56.64	48.17	41.86
126075737	XPOT	19.4	6.2	13	16.67	16.92	22.59	29.36	35.06	27.13
126075768	RAP1B	53.58	102.63	132.98	181.57	153.23	224.8	186.35	270.46	205.33
126075791	CNOT2	76.33	47.09	65.26	111.11	138.7	148.31	125.81	165.93	137.96
126075805	RAB21	5.71	4.33	3.71	7.21	8.76	7.98	10.76	11.69	9.64
126075828	CSRP2	2.44	55.47	24.84	0	2.53	2.04	0.88	1.98	4.7
126075836	METTL25	1.39	198.27	46.38	0.8	2	0.79	1.09	0.86	2.34
126075837	CCDC59	11.46	41.85	13.93	2.47	4.2	1.79	5.53	4	5.27
126075840	SLC6A15	27.26	21.37	27.97	31.29	33.97	30.71	51.18	47.84	45.9
126075878	UBE2N	379.93	177.91	531.94	2007.57	1769.09	1997.72	1291.12	1552.3	793.94
126075889	NR2C1	21.16	10.81	19.12	34.06	45.46	57.54	49.52	57.24	36.79
126075890	METAP2	103.44	55.94	78.31	91.56	105.96	128.98	167.93	157.74	149.04
126075903	CDK17	10.36	2.6	4.14	12.22	11.65	13.35	17.4	19.82	14.46
126075904	ELK3	30.25	21.23	21.81	93.02	77.45	109.64	69.11	49.59	34.91
126075926	ACTR6	4.75	3.8	5.14	13.62	13.13	13.68	9.65	13.45	9.1
126075932	ARL1	29.31	11.17	26.66	77.28	81.66	103.45	76.41	80.8	59.2
126075935	CHPT1	42.12	14.88	56.43	94.71	103.39	139.16	110.43	101.12	108.33
126076039	EIF3L	81.16	95.25	43.49	153.17	159.33	184.31	145.03	150.91	144.3
126076059	CBY1	9.57	4.44	7.96	29.64	26.82	40.9	29.86	35.13	24.73
126076073	ST13	106.54	90.53	71.94	140.56	160.34	169.01	208.16	196.87	146.35
126076087	PMM1	4.32	74.18	63.84	3.78	6.17	5.79	2.92	3.53	15.11
126076095	MEI1	14.93	76.14	130.11	2.62	10.71	8.34	13.36	13.56	19.69
126076110	NDUFA6	42.88	69.96	80.62	201.19	108.72	251.85	110.72	184.83	123.75
126076130	TSPO	22.37	5.85	16.82	93.7	84.91	212.75	38.69	51.9	48.54
126076147	PHF21B	0.45	16.54	5.44	0.22	0.21	0	0	0	0.62
126076153	FAM118A	2.68	23.95	7.51	0.28	0.63	0.59	0.95	1.15	1.31
126076156	ATXN10	16.97	35.23	33.32	6.81	4.24	7.4	8.07	8.55	9.27
126076170	TTC38	0.77	6.6	7.77	1.19	0.74	0.22	0.6	0.08	0.4
126076184	CRELD2	1.98	41.9	24.72	0.52	2.04	1.73	0.72	2.64	1.35
126076207	LOC126076207	61.46	23.19	46.81	87.5	82	69.35	143.52	106.03	89.69
126076322	LOC126076322	12.95	64.24	38.36	0.4	1.68	0.13	4.2	2.73	8.46
126076358	TDP2	4.67	3.7	3.05	9.49	14.03	15.37	14.49	14.97	25.33
126076504	TTLL8	0.12	6.35	2.91	0	0	0	0.12	0	0.22
126076514	LOC126076514	19.44	61.59	35.91	0.9	1.3	2.16	10.22	10.02	15.42
126076683	LOC126076683	0.84	3.23	2.85	0.07	0.19	0.18	0.48	0.35	0.92
126076684	LOC126076684	4.65	28.1	27.16	0.58	1.53	1.3	3.28	3.17	6.71
126076773	LOC126076773	4.99	19.5	17.01	0.18	0.22	0.64	2.09	1.17	3.82
126076776	C5H4orf33	7.33	5.66	6.56	23.76	21.71	22.9	17.06	13.56	11.85
126076790	SPRY1	9.32	3.82	6.47	11.86	11.81	7.74	15.68	17.56	14.35
126076791	SPATA5	25.92	12.9	23.17	37.8	48.94	30.75	41.64	44.79	47.81
126076821	LOC126076821	5.64	8.1	8.87	137.12	160.39	209.01	58.02	58.46	37.9
126076875	GAR1	3.73	2.38	4.39	26.07	30.97	27.12	15.34	9.95	7.28
126076878	OSTC	82.1	58.66	106.25	394.41	326.37	380.4	212.81	232.34	163.53
126076910	CISD2	21.7	19.31	17	60.84	55.22	100.26	43.59	52.19	30.01
126076915	UBE2D3	1751.61	1093.38	2302.04	7684.99	6970.99	7597.62	5204.01	7128.51	3905.04
126076924	SLC39A8	14.93	8.34	18.97	22.15	22.13	26.54	24.99	45.39	29.92
126076948	EIF4E	30.23	37.69	34.27	81.79	84.95	95.24	75.91	82.56	48.14
126076965	CCSER1	26.78	14.03	35.82	84.83	72.32	107.05	85.18	118.51	59.71
126076973	HERC5	3.87	35.48	17.58	0.1	0.4	0.48	1.6	1.66	4.34
126077001	GPAT3	17.4	10.81	27.17	0.37	0.85	0.5	0.96	2.72	3.02
126077047	NUP54	34.07	23.27	19.17	59.69	69.83	85.81	67.08	58.37	48.83
126077065	RCHY1	55.46	29.61	40.51	318.82	320.34	440	167.25	169.64	111.39
126077162	IGFBP7	17.49	35.8	34.95	13.62	12.59	9.54	6.74	5.76	10.54
126077180	OCIAD2	1.1	11.43	5.16	0.32	0.1	0.3	0.19	0.84	0.78
126077197	KCTD8	5.55	20.92	5.87	0	1.2	0.42	0.64	0.4	1.37
126077214	UGDH	6.83	5.14	5.18	6.54	9.74	13.1	10.2	15.9	10.97
126077215	LIAS	10.66	11.4	9.28	27.48	26.26	33.73	25.17	31.85	21.09
126077221	ZSCAN26	51.35	24.14	35.77	41.18	57.51	60.07	79.69	119.21	59.25
126077275	KCNIP4	4.63	2.94	4.49	18.06	18.61	23.12	17.19	7.44	17.57
126077287	FBXL5	93.39	33.74	55.87	132.31	141.89	142.2	145.56	175.23	160.02
126077298	RAB28	116.86	28.8	94.04	136.42	143.89	175.66	240.69	273	177.83
126077304	LYAR	8.08	13.76	6.98	0.64	0.84	1.22	1.64	3.36	1.54
126077336	TACC3	2.69	27.48	6.85	0.21	0.48	0.29	0.48	1.17	2.08
126077351	LOC126077351	1.67	1.4	0.21	0	0.06	0.06	0.12	0	0
126077354	MXD4	17.66	52.14	23.9	2.76	4.13	2.86	2.18	8.35	9
126077358	RNF4	3.83	42.36	30.23	0.58	0.47	0.65	0.99	1.4	2.34
126077362	ADD1	22.55	47.61	66.18	5.97	6.11	4.86	7.76	10.06	21.88
126077365	MFSD10	3.05	9.4	7.2	0.2	0.32	0	1.28	0.91	0.91
126077366	NOP14	1.51	3.54	1.85	0.15	0.3	0.34	0.28	0.42	0.1
126077378	LRPAP1	12.28	75.99	49.94	1.83	3.04	6.85	2.27	4.71	11.01
126077384	SH3TC1	0.15	4.68	3.33	0.08	0	0.17	0.06	0.11	0.47
126077399	TADA2B	1.18	8.32	11.63	0.23	0.4	0.26	1.5	0.5	1.83
126077400	GRPEL1	105.4	157.93	150.76	38.27	41.85	32.62	40.01	67.93	43.25
126077404	KIAA0232	5.3	4.05	3.39	1.56	1.52	0.61	1.21	1.07	1.6
126077419	PIGG	13.26	21.98	19.63	2.81	3.95	3.82	5.15	4.87	6.01
126077438	RASL11B	65.95	116.75	70.67	6.13	5.79	4.59	26.05	25.46	27.07
126077456	SMIM14	47.23	32.14	44.15	67.75	74.94	90.59	70.51	78.73	74.36
126077498	SLC25A31	5.97	1.95	4.81	75.79	77.31	122.62	38.82	37.22	24.83
126077527	ADAD1	22.1	8.22	15.5	93.01	94.17	92.26	61.12	42.47	33.62
126077764	BBS5	8.87	6.88	6.22	44.53	40.38	71.18	22.7	20.87	17.99
126077814	ATF2	29.34	21.17	38.06	46.31	45.77	59.25	60.33	68.65	51.56
126077817	ATP5MC3	338.04	115.26	422.72	1978.66	1617.61	1824.75	1036.61	1358.85	996.81
126077831	MTX2	6.23	7.59	7.51	46.61	49.73	78.96	31.8	21.08	17.7
126077835	HNRNPA3	19.31	25.04	27.94	24.41	28.39	26.94	41.79	53.95	31.89
126077848	FKBP7	10.89	53.94	43.22	1.17	1.5	1.53	4.29	5.25	8.85
126077854	ITGA4	3.16	1.91	1.95	2.91	2.11	3.77	4.03	6.33	4.68
126077871	DUSP19	1.53	1.05	1	6.39	5.06	3.85	3.47	5.26	2.68
126077875	NUP35	85.9	69.88	51.91	477.69	479.74	432.63	177.62	156.26	157.44
126077886	BOLL	2.38	1.08	2.91	15.04	11.51	16.18	13.82	9.18	8.95
126077919	ORMDL1	41.72	43.44	43.26	202.26	185.52	242.23	144.12	241.93	115.14
126077934	STAT4	25.86	12.99	19.73	31.16	30.31	21.98	43.97	41.41	38.7
126077940	TMEFF2	12.27	46.47	124.76	4	3.34	5	10.91	7.89	12.35
126077970	CLK1	13.52	63.12	41.68	1.37	1.91	2.49	2.03	4.13	15.9
126077988	STRADB	102.42	36.09	111.15	100.24	96.31	130.13	155.15	304.15	173.73
126077990	TMEM237	3.09	1.36	3.9	12.66	10.64	19.2	11.13	14.43	8.13
126077992	FZD7	3.36	18.87	24.48	1.6	1.51	0.36	2.39	3.15	4.15
126078003	SUMO1	65.38	42.56	74.56	155.11	166.41	184.29	149.84	156.1	97.26
126078072	IGFBP2	2.78	17.59	12.61	0.27	0.26	0	1.23	1.22	2.76
126078131	CHPF	16.75	41.26	23.43	3.04	4.72	7.31	7.53	12.88	8.54
126078142	FARSB	114.1	46.65	130.55	388.77	324.44	406.89	206.69	484.59	241.36
126078169	MFF	252.47	97.38	234.71	412.18	375.89	457.85	503.58	613.34	378.71
126078222	KCNJ13	6.56	3.85	13.43	1.45	4.53	4.77	26.48	30.04	25.41
126078238	ACKR3	17.38	30	27.84	2.33	6.63	3.38	0.36	1.6	5.86
126078265	ASB1	1.28	12.32	2.5	0	0.12	0.12	0.17	0.62	0.21
126078299	ATG4B	1.97	19.23	3.92	1.08	2.1	1.77	2.23	0.97	2.31
126078323	SLC4A10	0.18	29.14	6.6	0	0	0	0.18	0.27	1.17
126078324	FASTKD1	0.4	7.47	20.33	0.3	0.35	0.59	0.43	0.57	1.78
126078361	CSNK2B	1251.07	895.81	1776.78	4706.99	3947.03	4344.84	3557.77	3789.24	3047.4
126078402	GTF3C3	0.54	0.46	0.53	1.63	2.06	2.55	1.35	1.95	2.61
126078405	RFTN2	0	2.92	1.67	0	0	0	0	0	0.09
126078407	MOB4	290.12	136.36	575.84	1636.7	1462.01	1713.35	900.17	1117.27	694.76
126078417	ERBB4	42.47	73.4	68.34	2.42	3.71	5.87	24.79	24.13	23.82
126078477	NPPC	8.85	40.41	29.83	0	0	0	2.65	0.66	6.21
126078490	HES6	13.15	62.36	41.63	6.25	5.53	6.43	4.7	4.69	7.35
126078506	CCDC115	5.03	34.46	18.71	3.95	4.88	4.16	2.8	5.16	4.2
126078533	HS6ST1	3.01	43.76	13.1	0.28	0.07	0.85	0.25	0.44	1.67
126078545	EPB41L5	97.56	46.75	58.71	253.53	278.13	200.19	168.96	201.19	172.71
126078564	DPP10	0	15.78	27.32	0.5	0.74	0.24	0.23	0	0.22
126078574	LOC126078574	179.86	129.36	189.16	205.17	228.69	256.21	334.6	436.64	241.07
126078659	DLAT	5.62	2.19	6.81	11.75	11.42	10.67	18.88	29.77	18.85
126078669	PTS	13.15	5.76	16.02	186.37	184.72	216.49	122.3	129.65	57.66
126078671	TEX12	0	0	5.38	36.26	41.28	65.49	19.09	28.19	8.08
126078678	BTG4	3325.39	1911.52	2282.84	16398.3	14018.7	11672.9	7880.96	6358.23	4210.36
126078706	ABTB2	10.62	60	39.05	3.82	4.01	3.04	5.67	8.03	11.09
126078709	CAT	8.63	8.09	6.94	19.79	24.97	30.42	13.5	31.61	16.89
126078759	MED17	27	11.45	11.56	47.73	52.4	53.55	40.37	36.97	40.92
126078765	TAF1D	17.69	49.25	56.71	4.37	4.96	5.47	7.61	7.6	10
126078792	DEPDC7	127.86	50.62	38.53	487.33	492.22	422.98	264.69	154.24	154.25
126078795	ME3	2.35	9.9	10.58	0.25	0.53	0.65	1.22	1.17	2.39
126078796	FZD4	6.37	21.47	16.19	0.47	0.86	0.93	2.5	3.65	2.75
126078797	TMEM135	9.97	8.31	12.82	12.22	13.44	21.82	13.88	15.81	11.57
126078895	RTN4RL2	32.57	51.26	45.97	6.01	7.91	5.68	8.08	12.97	16.55
126079059	MRPL11	95.91	60.92	114.5	435.06	358.26	441.01	254.03	345.85	215.95
126079240	TAPBP	8.84	18.28	26.97	2.52	2.5	2.77	3.26	3.47	4.62
126079293	SMPD1	5.14	9.76	11.92	0.95	0.92	0.39	1.96	0.22	0.41
126079400	NUDT3	275.93	147.54	227.63	326.8	306.06	312.36	526.97	448.33	380.41
126079433	EIF3F	38.25	903.31	420.52	16.12	16.6	18.6	36.37	46.27	129.31
126079490	PSMA1	100.71	70.85	91.04	459.13	501.79	390.54	213.15	192.59	153.47
126079525	TSG101	380.96	186.68	310.79	606.4	940.91	1190.97	727.11	948.5	704.01
126079610	FANCF	8.24	13.77	12.45	1.15	1.85	1.09	4.56	4.55	3.11
126079670	IMMP1L	152.36	41.56	157.19	697.35	579.34	771.51	369.44	500.41	293.65
126079692	FBXO3	13.62	6.27	8.15	16.46	19.45	17.9	23.68	24.14	22.71
126079747	TP53I11	0.4	0.94	1.21	0	0	0.11	0	0	0
126079749	PEX16	9.63	9.83	7.11	1.55	1.51	1.52	2.69	3.01	3.45
126079772	F2	14.18	6.6	17.18	34.65	36.16	36.76	30.91	32.11	28.52
126079800	MTCH2	54.14	28.6	60.46	106.15	110.87	109.96	113.3	146.99	99.25
126079939	GLO1	11.07	8.72	12.81	41.32	44.66	46.52	31.38	39.22	25.52
126079977	KCNK5	2.87	6.67	3.86	0.27	0.17	0.25	0.41	0.82	1.31
126080112	EIF4G2	204.3	113.26	244.18	201.32	224.45	271.56	292.97	555.03	440.83
126080693	FGF19	7.26	19.1	19.84	0	0	0	2.57	1.92	2.41
126080695	LOC126080695	0	9	8.47	0.21	0.2	0	0.19	0	0.18
126080704	MED20	13.67	146.71	55.25	8.23	10.9	3.98	6.46	9.68	10.62
126080785	MRPS10	10.03	5.79	5.4	39.32	30.88	29.24	29.34	27.78	24.26
126080890	STX3	9.6	4.09	7.36	12.55	13.86	12.16	15.69	21.42	13.84
126080891	MRPL16	9.31	23.18	8.21	324.39	265.44	298.7	164.78	94.35	97.75
126080917	TMEM216	1.65	1.48	2.17	17.02	17.08	28.54	9.63	8.16	7.28
126080964	SLC3A2	13.14	86.48	65.93	3.47	4.13	12.03	9.42	7.44	10.33
126081005	PPP1R14B	94.39	51.01	132.1	245.64	183.52	334.64	252.64	219.55	319.39
126081008	CNPY3	18.23	53.01	103.33	2.82	3.39	3.14	4.32	6.68	6.95
126081025	SAC3D1	10.53	37.37	41.12	5.94	5.3	5.6	7.74	4.54	8.97
126081032	CDCA5	10.05	141.84	77.86	0.71	0.96	0.13	5.6	7.42	16.02
126081044	CDC42EP2	0.93	19.04	5.73	0.49	0.32	0.15	0.9	0.75	1.27
126081056	ZNRD2	8.9	100.66	84.77	6.21	6.05	5.89	4.46	2.83	14.54
126081057	FAM89B	5.78	77.67	54.79	1.56	1.92	4.09	2	2.22	1.15
126081081	EIF1AD	20.02	45.35	20.65	1.68	3.81	1.69	6.4	7.4	7.06
126081101	RBM4	534.33	693.88	739.05	1620.78	1516.8	1611.07	1281.89	1164.48	1029.67
126081102	LOC126081102	31.05	18.06	35.53	129.19	134.02	161.9	156.49	153.6	97.83
126081106	C7H11orf80	6.36	10.17	6.33	0	0.36	0.48	1.34	1.29	1.24
126081169	FADD	2.12	9.54	3.4	0.19	0.12	0.3	0.41	0.71	0.55
126081182	CARS1	1.36	6.24	5.19	0.07	0.29	0.35	0.23	0.41	0.91
126081186	LOC126081186	0.33	0.6	0.73	0.05	0.05	0.02	0.07	0.02	0.06
126081206	MOB2	13.87	47.94	15.58	0.44	0.22	0.63	1.84	3.26	2.69
126081229	DEAF1	3.87	3.96	6.22	0.07	0.22	0.36	0.86	0.96	1.59
126081258	RIC8A	3.79	11.98	7.06	0.19	0.5	0.88	1.23	1.02	2.82
126081369	DLD	1.42	1.58	1.4	2	3.13	4.32	2.83	4.33	3.4
126081383	PMPCB	11.65	9.07	12.31	23.72	27.62	72.6	19.26	33.9	20.06
126081384	ORC5	25.18	15.71	20.99	88.21	95.54	116.82	51.28	78.86	58.95
126081437	ANKMY2	54.08	60.87	67.8	109.63	112.57	127.02	129.4	116.48	121.85
126081460	ICA1	31.12	14.23	21.19	52.09	52.87	64.89	43.23	64.65	43.54
126081465	HIBADH	21.77	13.4	27.16	45.23	43.3	66.32	55.53	75.07	44.19
126081513	GPR22	4.84	2.66	2.85	7.25	11.53	12.19	13.12	19.12	7.67
126081573	LOC126081573	1.03	23.46	8.65	0.77	0.31	0.27	0.27	1.21	1.52
126081644	TOMM7	93.33	49.9	137.09	1032.56	769.53	1058.85	517.45	458.91	308.13
126081661	SRI	1.72	0.91	1.94	19.04	14.07	22.89	7.64	9.36	6.75
126081692	HERPUD2	70.51	89.19	68.13	94.1	90.06	97.38	200.89	190.39	120.1
126081711	NPC1L1	0.13	7.45	14.29	0.07	0	0.26	0.41	0.2	0.94
126081746	GRB10	6.94	27.08	27.67	1.44	1.85	1.74	1.86	2.51	5.76
126081755	SPATA48	0	3.4	3.59	0	0.22	0	0.14	0	0.19
126081762	FAM221A	3.16	37.36	31.23	2.81	0.75	1.68	2.95	2.68	6.9
126081800	AKR1D1	13.65	33.97	32.83	0.51	0.89	0.93	4.14	5.46	6.74
126081815	STARD3NL	123.15	51.01	121.19	768.18	689.91	814	569.3	552.47	330.31
126081836	PSMA2	50.21	62.38	51.54	1354.2	1182.87	1381.15	318.22	343	298.96
126081857	PKHD1	0.02	13.28	10.04	0.08	0	0	0.02	0.12	0.69
126081933	KLHL7	313.74	130.93	194.29	568.45	528.28	566.23	498.39	468.38	392.15
126081938	MALSU1	2.8	85.84	39.87	0.88	2.3	1.67	2.99	5.07	11.93
126081961	TBRG4	2.05	10.94	4.05	0.5	0.49	0.93	0.3	1.98	0.27
126081970	LSM8	8.31	11.28	6.83	20.7	22.51	26.87	21.55	23.07	17.94
126081976	NDUFA4	18.64	12.44	67.74	107.44	117.88	391.88	93.12	172.41	119.61
126081984	TMEM243	9.62	3.42	9.22	51.93	41.71	55.66	40.56	35.06	17.97
126081989	LOC126081989	16.67	27.87	20.55	48.03	49.41	73.94	55.42	52.72	37.68
126082003	BCL6	24.27	35.04	28.29	2.25	3.06	1.17	4.19	10.04	9.05
126082011	TMEM60	89.34	49.17	112.2	699.6	630.1	734.93	347.56	412.85	236.06
126082018	MEST	45.8	25.39	41.72	53.27	47.14	68.97	85.22	126.43	96.01
126082044	KRBA1	1.6	8.26	5.38	0.13	0.2	0.19	0.62	0.68	1.07
126082050	SNRPC	180.87	240.66	220.61	976.23	1012.84	1723.1	403.64	491.84	384.35
126082061	FAM83B	0.29	0.48	2.32	0	0	0.04	0	0.04	0.13
126082062	RINT1	12.58	10.07	8.63	16.7	19.28	23.53	18.74	22.74	19.47
126082242	LOC126082242	12.45	31.83	17.94	0.59	1.13	2.6	7.59	5.25	7.55
126082267	BET1	10.6	16.08	8	102.13	83.51	85.33	38.07	19.29	25
126082289	MET	0.26	31.23	5.67	0.28	0.64	0.22	0.17	0.13	1.03
126082292	CHN2	58.8	31.13	40.89	157.26	146.44	161.45	93.8	99.91	108.71
126082378	PRIM2	15.26	10.71	22.8	27.13	41.23	51.85	34.82	49.49	34.9
126082478	PTP4A1	24.84	38.58	29.6	49.68	56.25	65.54	53.18	61.51	52.74
126082629	SHB	5.18	28.01	57.63	0.5	1.08	1.65	1.65	2.52	6.34
126082641	CDKN2B	6.85	8.37	8.95	0.77	0.62	1.64	1.86	3.12	2.73
126082652	PPP6C	233.7	107.86	183.11	709.25	684.07	635.32	505.2	460.66	373.31
126082663	SPTLC1	17.05	9.5	12.31	27.74	32.37	35.84	23.63	34.04	25.55
126082674	PSMD5	16.05	7.4	12.02	63.59	71.7	94.84	57.08	86.56	41.21
126082710	SLC17A5	2.28	1.07	3.88	6.99	7.5	9.47	7.36	9.31	6.58
126082753	SNX30	20.67	40.79	82.88	5.8	9.33	6.43	8.8	5.91	8.89
126082770	LOC126082770	1.08	2.72	1.76	0.06	0.11	0.46	0.37	0.3	0.29
126082839	LURAP1L	1.55	30.69	28.09	2.99	6.49	1.16	1.13	1.69	2.37
126082879	WDR5	5.22	53.87	19.07	2.27	3.16	3.67	2.37	4.41	2.84
126082910	ANXA1	4.52	3.03	7.17	23.65	21.56	58.38	12.04	17.07	11.72
126082913	INVS	29.41	63.92	67.46	2.05	3.81	3.87	9.24	8.84	14
126082914	TEX10	34	23.88	29.69	45.58	51.74	55.71	58.38	57.45	57.96
126082915	TMEFF1	118.4	60.87	49.13	125.95	126.45	129.81	201.68	158.91	145.01
126082922	LOC126082922	3.69	7.68	2.73	0.09	0.08	0.38	1.52	0.66	1.03
126082935	DPH7	0.54	15.71	11.59	0.79	1.42	1.74	1.23	0.44	0.31
126082946	CENPP	5.51	42.08	31.39	2.18	2.36	2.34	4.1	6.35	4.8
126082963	STOML2	125.26	102.53	123.91	499.17	383.98	356.3	321.24	300.85	364.38
126082968	HMGN3	3.92	2.4	2.76	36.93	39.28	34.06	21.48	21.04	9.74
126083025	ENDOG	0.35	4.66	79.83	1.03	2	2.2	1.04	1.39	1.56
126083049	MRPS2	47.12	181.43	77.09	3.56	4.53	1.58	9.55	27.97	27
126083055	LOC126083055	80.27	27.19	150.07	664.48	537.26	570.64	294.45	354.86	227.91
126083117	CLTA	137	241.25	271.25	1004.03	781.88	896.47	361.76	510.34	408.04
126083136	UAP1L1	0	5	4.37	0.9	0.63	0.66	0.09	0.2	0
126083149	ELAVL2	72.85	39.07	71.81	159.01	161.69	208.01	214.21	217.79	136.77
126083230	PABIR1	0.97	1.81	1.41	0.67	0.75	0.8	0.01	0	0.03
126083268	DMRT2	6.77	44.43	17.61	0.75	0.76	0.38	3.47	2.77	3.82
126083316	RRAGA	317.1	198.59	386.5	1301.96	1113.71	905.65	978.9	723.64	539.24
126083340	USP20	2.18	4.24	2.03	0	0	0	0.3	0.65	0.94
126083342	RARS2	23.56	11.2	20.7	70	74.45	101.9	47.4	68.44	47.02
126083349	SLC35A1	14.48	7.4	8.82	62.74	68.91	77.59	40.73	43.22	29.36
126083362	ROR2	1.16	9.68	9.75	0	0.67	0.26	0.56	0.69	1.46
126083364	AKIRIN2	346.11	308.62	476.06	6425.64	5679.73	5986.88	2807.09	2532.22	1554.44
126083372	SMU1	54.44	62.01	55.97	80.08	99.77	151.38	88.06	132.12	106.3
126083378	AQP7	0.35	24.87	21.48	0	0	0	0.34	0	2.21
126083408	CDK9	49.55	63.68	50.63	80.76	82.89	101.72	95.35	107.25	94.42
126083418	PM20D2	2.04	1.2	1.01	3.88	4.54	5.18	3.88	4.99	3.02
126083419	EXD3	15.44	81.66	79.13	1.96	3.88	3.92	8.12	7.64	23.81
126083449	SEC61B	477.39	331.09	337.09	1973.72	1776.52	2618.28	936.71	955.05	746.97
126083524	TP53BP1	1.64	0.84	1.05	3.87	2.51	2.44	3.09	2.61	7.22
126083675	LOC126083675	33.68	13.4	20.42	75.03	76.49	60.79	96.92	75.65	64.43
126083740	NUBPL	6.72	6.22	5.8	25.12	31.08	26.22	16.46	19.9	12.29
126083753	FBXL4	7.81	5.63	6.92	13.77	15.56	24.82	21.38	28.33	20.41
126083769	HYPK	75.04	147.94	144.78	472.81	484.74	947.36	387.21	432.52	558.56
126083809	SNAP23	29.26	18.29	28.11	64.13	68.19	85.65	65.84	79.57	59.95
126083827	STYX	2.27	2.16	1.7	3.85	4.29	3.88	4.65	5.74	3.32
126083829	GNPNAT1	3.49	2.77	2.41	24.61	23.16	26.73	15.53	8.47	7.01
126083835	PPM1A	28.9	13.25	16.03	23.22	29.43	33.75	59.72	70.06	47.68
126083841	EHD4	67.28	226.9	123.28	48.01	61.06	34.78	37.4	39.05	53.63
126083842	L3HYPDH	4.66	42.69	48.44	4.46	8.81	6.51	4.07	3.27	7.44
126083880	TTC9	2.03	29.08	45.83	2.32	1.88	0.3	0.29	0.29	2.87
126083883	SLC7A8	79.94	218.8	172.92	16.4	20.67	20.33	51.21	41.46	49.7
126083891	TC2N	4.39	4.08	3.63	6.12	6.14	3.85	9.4	9.53	14.57
126083894	GRIK2	4.16	1.97	3.59	12.93	14.54	13.29	8.21	8.99	8.68
126083899	RTRAF	102.94	111.26	96.23	1423.94	1144.76	1559.7	327.67	321.9	262.15
126083948	METTL3	13.15	5.66	8.92	54.51	56.31	64.59	39.59	40.31	47.86
126083968	ACTR10	26.83	9.18	21.06	109.1	104.52	146.97	93.57	113.5	68.65
126083974	CHAC1	84.39	308.14	254.01	45.37	41.72	44.98	57.73	46.21	57.37
126084004	ITPKA	1.85	5.82	1.91	0	0	0	0	0	0.34
126084074	KHNYN	0	9.95	6.6	0.2	0	0.28	0.17	0.18	0.3
126084118	DCAF4	9.76	69.15	41.12	0.4	0.9	2.07	5.03	4.75	11.51
126084153	PAX9	1.99	7.55	3.52	0.61	0.66	0.2	1	0.37	0.92
126084154	CNIH1	69.98	42.31	67.22	160.84	164.62	180.7	168.49	141.09	171.24
126084229	PPP2R3C	19.85	11.6	21.78	85.97	96.8	142.37	84	130.94	60.74
126084234	GMFB	3.37	4.21	5.46	21.22	22.72	34.54	21.07	29.43	15.94
126084244	NDRG2	4.53	17.34	22.17	0.26	0.38	0.92	1.31	2.52	3.23
126084246	NGDN	37.39	21.4	26.72	266.48	283.45	320.78	117.32	101.5	69.74
126084251	FIG4	12.18	6.24	9.69	12.24	12.09	11.57	15.99	23.49	20.67
126084261	AHSA1	185.44	117.99	168.08	929.5	955.54	950.99	518.83	600.47	489.56
126084285	PSMB5	33.16	25.42	27.74	100.06	87.54	93.84	58.17	67.28	57.26
126084311	STXBP6	14.28	14.18	11.14	23.92	24.85	26.99	28.15	31.18	21.27
126084316	C10H14orf119	18	13.27	25.38	27.78	24.1	45.02	38.64	50.82	32.86
126084317	DLL4	1.77	2.67	2.45	0.09	0	0.18	0.35	0.09	0.16
126084350	TMEM229B	1.04	17.78	7.1	0.53	0.89	0.61	1.01	0.7	1.55
126084439	SAV1	107	58.26	48.44	74.06	89.18	98.44	158.11	178.71	126.88
126084461	COQ6	26.31	17.34	21.82	87.59	72.77	139.22	44.09	84.15	46.32
126084497	PARP2	6.74	4.26	4.28	12.2	12.42	24.62	13.99	17.38	10.69
126084500	TTC5	21.63	6.33	6.28	134.02	142.79	182.18	60.31	54.17	61.91
126084571	TUBE1	20.23	10.24	12.81	60.2	65.01	82.42	51.1	47.88	45.84
126084685	LOC126084685	8.38	9.25	4.28	0.28	0.26	0.33	1.48	1.22	1.43
126084717	POLE2	2.82	0.91	3.47	26.17	23.54	54.6	13.71	23.02	19.77
126084718	MGAT2	54.1	209.2	160.49	4.27	7.42	3.31	21.36	29.12	41.36
126084719	KLHDC2	138.63	31.87	93.76	392.42	283.01	350.68	327.14	362.47	273.71
126084725	SEC23A	38.75	30.45	29.38	48.04	44.58	50.44	52.36	64.48	61.94
126084774	TRMT61A	2.23	11.01	1.44	1.88	0.58	1.71	0.56	1.64	1.03
126084778	PRMT5	18.11	7.16	12.26	17.18	19.19	19.7	28.87	31.9	25.48
126084785	HAUS4	27.26	16.18	21.65	154.42	119.4	119.78	56.2	69.55	60.88
126084798	CDIN1	80.65	49.07	86.04	281.46	266.11	359.95	270.97	298.6	193.85
126084803	TECPR2	0.27	1.34	0.67	0	0	0.08	0.04	0.16	0.04
126084988	ZNF304	1.57	14.28	4.98	0.28	0.42	0.11	0.46	1.43	1.44
126084997	LOC126084997	0.59	7.9	0.8	0.25	0.24	0	0.34	0	0.22
126085003	LOC126085003	0.6	8.33	3.1	0.16	0.31	0	0.58	0.44	0.14
126085018	ASF1A	93.01	58.8	99.25	191.39	232.68	231.25	178.27	151.02	151.4
126085024	SMAD2	8.06	7.08	7.58	12.61	14.28	16.1	20.3	19.35	16.33
126085057	LOC126085057	0.33	3.5	4.59	0.12	0	0	0	0.11	0
126085061	LOC126085061	5.74	67.2	12.85	1.48	0.8	1.55	3.63	3.92	7.09
126085064	LOC126085064	2.45	9.39	1.45	0.19	0.19	0.36	0.35	0.53	0.59
126085128	PTPRM	0.54	11.82	12.28	0.34	0.22	0.43	0.53	0.32	1.98
126085140	DYM	40.3	31.09	44.33	45.98	46.06	47.43	64.64	85.08	66.96
126085147	RMC1	9.09	6.46	8.53	49.25	50.44	49.42	37.92	57.31	51.99
126085189	LDLRAD4	6.65	9.3	9.78	0.26	1.24	0.77	2.76	2.92	2.92
126085196	SS18	22.12	12.74	20.31	23.23	28.51	35.7	46.31	62.95	47.73
126085214	LENG1	2.4	42.87	28.14	0.32	1.55	0	2.04	2.62	4.65
126085227	TRIM28	12.35	57.28	51.89	2.89	2.3	3.4	4.84	6.81	10.51
126085238	ZNF8	0.24	4.04	1.33	0	0	0	0	0.07	0.26
126085244	LOC126085244	1.16	9.84	2.43	0.14	0.13	0.15	0.61	1.13	0.4
126085269	PPP5C	2.44	0.37	1.96	9.11	7.03	13.31	5.86	5.36	6.68
126085292	LENG8	24.48	30.01	18.9	13.8	13.52	7.14	9.36	11.26	11.33
126085293	LENG9	5.31	13.74	8.41	0.59	1.12	0.18	1.91	1.81	3.07
126085355	PPP1R15A	27.2	52.52	40.92	3.75	5.6	6.95	7.64	8.23	9.59
126085393	MAMSTR	2.24	46.53	19.69	2.86	1.98	2.03	2.28	2.76	3.28
126085410	LIN37	63.49	74.14	44.02	10.8	9.49	12.79	16.5	16.43	18.56
126085470	SMAD7	14.97	16.39	12.29	1.69	2.06	1.04	3.43	4.97	4.75
126085473	NECTIN2	33.79	49.15	25.77	0.76	0.62	1.18	5.73	8.55	10.93
126085486	PPP1R14A	2.5	22.37	14.27	0.72	1.18	0.34	1.87	2.42	1.74
126085490	QPCTL	7.08	27.29	10.86	4.58	6.69	1.77	3.98	3.64	4.2
126085503	ALPK2	0.18	2.69	8.55	0.14	0.09	0.13	0.09	0.22	0.49
126085521	THOC1	26.57	16.64	17.76	30.26	35.92	37.68	47.61	41.03	33.15
126085589	SIX5	6.6	7.62	5.4	1.02	0.63	0.4	1.17	2.45	1.29
126085593	ZNF407	1.51	4.11	3.02	0.27	0.45	0.29	0.54	0.57	0.81
126085657	FXYD3	0	7.94	11.72	0	0	0	0	0	0.39
126085663	STX7	73.71	37.59	86.46	264.93	262.98	346.13	245.06	363.69	171.27
126085720	PRMT1	419.32	528.43	427.57	1103.46	1085.17	1176.53	771.54	832.58	833.98
126085765	ZNF524	6.72	16.85	12.38	3.13	3.17	2.85	4.26	3.24	1.67
126085787	SEH1L	20.97	15.46	20.57	31.87	42.61	74.32	32.78	45.61	44.01
126085814	TBPL1	89.17	68.55	116.91	546.55	545.8	611.8	453.74	466.72	262.48
126085843	HBS1L	7.41	3.51	4.11	7.58	7.92	11.13	11.94	13.26	12.93
126085844	KCNC3	3.3	30.78	13.77	1.34	1.43	0.89	2.96	0.61	2.43
126085910	IER3IP1	8.61	64.02	22.01	130.66	119.99	176.38	104	157.31	73.36
126085922	NOSIP	3.47	21.84	3.78	0.21	0.82	0.6	0.39	0.97	1.82
126085959	PPP2R1A	107.5	87.61	70.17	108.16	96.53	122.05	168.25	157.79	166.52
126085966	IMPA2	1.6	13.04	10.18	0.85	0.57	0.77	0.36	0.76	0.87
126085980	ZNF236	6.07	14.23	13.24	0.97	0.85	1.26	3.59	2.63	4.01
126086002	SNRPD1	159.84	156.46	180.56	2683.12	2176.06	2962.29	1110.52	941.71	801.7
126086038	LOC126086038	0.99	10.25	10.05	0.1	0.37	0.2	0	0.96	1.41
126086068	LOC126086068	0.35	5.72	0.33	0	0	0.2	0	0	0.09
126086083	TNFRSF11A	0.23	10.19	5.02	0.04	0.31	0.3	0.29	0.24	0.59
126086088	TYMS	51.33	17.93	23.83	349.69	345.46	361.68	135.7	139.49	143.38
126086089	LOC126086089	1.33	4.83	1.85	0.07	0.21	0.14	0.7	0.66	0.86
126086105	REPS1	23.15	9.79	12.38	47.29	45.67	55.44	49.51	41.11	42.41
126086111	GAREM1	5.01	24.18	12.98	1.21	0.66	0.4	1.83	2.12	2.43
126086124	LOC126086124	5.87	4.49	5.83	8.98	9.93	11.38	10.74	11.5	9.28
126086130	ABRACL	6.96	5.56	8.98	22.65	23.63	27.72	16.44	24.56	16.77
126086249	RNF146	199.31	84.59	147.83	252.13	292.41	391.74	361.65	520.49	337.86
126086264	LOC126086264	0.22	3.14	4.22	0	0.08	0.13	0.08	0.17	0.16
126086278	LOC126086278	15.21	27.23	21.11	0.7	1.62	1.97	6.67	7.26	8.25
126086389	PEX3	6.57	8.81	11.47	25.39	38.89	46.31	36.77	53.08	36.24
126086458	ARHGEF10	22.36	58.71	55.87	1.83	2.06	1.23	4.52	9.47	13.38
126086459	TNRC18	2.48	3.8	3.56	0.75	0.56	0.73	1.12	1	1.06
126086514	CENPA	24.3	161.38	106.83	0.69	1.93	0.48	1.49	4.44	8.12
126086525	EIF2AK1	1.72	39.02	23.72	1.28	5.05	1.1	2.06	3.61	2.64
126086526	AIMP2	6.86	198.9	61.16	13.08	12.38	8.89	14.03	13.31	11.26
126086535	IAH1	18.73	42.08	30.13	4.24	5.64	7.95	4.78	10.13	10.81
126086545	SNRNP25	3.67	121.05	8.38	3.91	5.1	7.27	1.19	1.18	1.11
126086565	METTL9	73.63	37.65	55.22	257.27	247.24	226.45	278.49	247.37	203.01
126086570	TRIM50	14.95	6.33	13.08	97.14	66.9	98.2	35.08	36.44	34.15
126086593	CDIP1	7.26	141.52	69.48	3.28	3.54	4.42	8.18	2.93	14.56
126086607	SUN1	1.36	28.92	3.35	1.32	0.7	0.41	0.66	1.37	1.89
126086672	KATNA1	10.35	4.23	7.47	16.92	14.68	17.5	19.14	23.36	14.07
126086701	SOX8	2.68	42.55	7.87	0	0.66	0.43	1.15	1.04	1.37
126086741	LRP11	5.02	12.84	10.44	1.71	0.14	1.93	1.62	1.9	2.66
126086794	AMZ1	0.07	1.75	0.69	0	0.15	0	0	0	0
126086796	NBAS	10.29	3.75	5.32	32.89	30.24	27.5	24.85	28.73	11.96
126086798	DDX1	18.01	10.43	13.63	34.25	41.32	46.58	27.12	39.22	31.23
126086844	MAFK	2.61	28.27	13.63	0.73	1.25	0.43	0.39	1.26	4.96
126086880	GNB2	74.35	89.19	85.21	151.64	165.01	182.97	209.96	146.45	162.06
126086895	DCTN5	9.38	6	5.99	29.04	23.08	28.46	19.8	16.52	15.23
126086917	YPEL3	804.19	341.94	546.51	1343.44	1213.59	1453	1435.48	1257	1198.01
126086981	SRRT	13.74	55.8	39.03	2.67	4.61	2.2	8.54	7.5	12.26
126087004	ACHE	4.66	12.21	12.82	0	0	0.35	0.39	0.87	1.75
126087016	NFATC2IP	5.76	32.03	24.81	1.41	1.54	0.74	3.63	4.03	7
126087089	CNKSR3	0.89	10.23	10.09	0	0.26	0.38	0.59	0.74	1.11
126087094	PGP	57.79	239.64	151.9	14.39	15.04	17.96	29.02	35.59	31.68
126087114	LFNG	2.97	51.44	36.59	0.27	0.42	0	2.08	2.42	5.33
126087127	DNAJC30	11.76	56.27	50.24	8.38	6.05	2.34	5.96	1.36	6.17
126087129	TSR3	5.85	60.72	20.42	0.31	0.3	3.5	0.57	3.69	1.87
126087148	MCPH1	2.89	19.9	18.86	1.27	0.52	0.38	1.27	1.28	2.99
126087153	VGF	11.43	29.94	22.27	0.57	0.69	1.38	1.99	5.3	5.39
126087169	KDELR2	130.11	208.92	282.42	816.52	711.15	682.55	492.57	613.5	431.64
126087199	NPTX2	1.46	38.08	10.72	0.07	0	0	0.34	0.24	0.99
126087211	LOC126087211	0.68	0.32	0.59	0	0	0	0	0	0
126087217	ZNF668	4.83	38.93	15.1	0.8	0.94	0.31	1.32	3.52	6.19
126087233	LOC126087233	4.16	20.07	18.71	0.49	1.15	1.36	2.36	2.48	4.64
126087246	BCL7C	37.43	17.77	51.02	108.17	86.9	147.25	123.68	107.68	114.53
126087269	ASL	0.14	14.14	2.25	0	0.15	0.87	0	0.14	0.66
126087306	POLR2J	155.91	155.39	177.59	510.46	402.11	668.43	320.31	346.32	255.14
126087323	AXIN1	8.47	21.39	24.02	0.22	1.03	0.64	3.27	4.29	6.35
126087326	RAB11FIP3	12.01	39.09	21.43	0.62	0.9	0.72	4.2	5.99	8.76
126087336	MAD1L1	0.95	20.3	5.9	0.72	0.47	0.91	0.45	0.67	1.69
126087359	DYNLT1	50.64	29.72	56.57	141.63	139.18	220.31	70.32	156.24	105.45
126087375	FSCN1	6.51	89.76	39.55	1.83	1.92	2.53	4.01	5.1	7.4
126087384	LEO1	21.86	7.95	9.53	46.79	65.69	45.45	48.07	27.52	34.15
126087434	MRPL18	13.71	10.85	16.45	52.85	44.06	65.8	36.08	35.85	29.75
126087440	YPEL5	165.21	273.39	290.64	1138.09	1113.6	1335.08	572.9	610.85	398.48
126087546	KPNA7	6.87	1.83	4.2	42.66	50.44	40.69	24.16	19.13	33.77
126087565	PPP1CB	52.25	20.83	35.9	57.6	75.06	72.97	72.11	85.12	76.98
126087567	FAM20C	3.12	5.86	3.4	0.1	0.6	0.96	1.29	1.12	1.32
126087568	PDGFA	33.35	42.35	26.78	12.41	10.49	12.22	13.19	12.3	13.4
126087573	PKD1	0.51	1.13	0.56	0.18	0.03	0.14	0.09	0.07	0.13
126087666	GUCY1A1	0.24	2.21	2.58	0	0.08	0.73	0.25	0.08	0.26
126087669	SNRPN	14.89	7.17	20.51	52.62	50.72	73.59	36.68	59.32	42.12
126087676	ADAMTS17	7.17	44.7	33.9	0.82	1.38	1.14	4.16	5.5	9.35
126087713	NTRK3	0.61	15.72	30.91	0	0	0.53	0	0.25	2.26
126087714	MAP2K1	38.27	65.22	80.8	79.86	76.91	71.19	106.93	181.48	127.67
126087722	DCHS2	1.59	14.33	14.74	0.76	0.03	0.43	0.39	0.33	2
126087724	KLF13	1.77	11.86	2.53	0.34	0.33	0.18	0.51	0.36	1.38
126087782	RAB11A	639.53	410.71	786.67	1763.66	1606.86	1447.23	1635.04	1568.83	1194.21
126087812	NMB	14	67.96	40.55	1.98	0.48	2.69	7.14	4.09	5.59
126087818	ANXA2	105.22	105.93	122.37	847.04	756.02	1225.34	235.19	388.2	302.2
126087826	IMP3	39.82	237.99	276.18	24.26	24.81	21.43	37.65	38.61	52.03
126087885	GTF2A2	65.57	54.57	92.97	345.53	348.55	415.42	303.73	350.34	149.1
126087886	C13H15orf61	25.05	24.91	53.08	58.15	80.32	164.81	104.24	121.88	72.03
126087897	MORF4L1	221.16	118.8	168.74	304.97	401.29	573.48	444.38	534.51	366.66
126087919	GLCE	10.79	42.18	48.52	3.59	5.44	4.44	6.05	11.13	11.66
126087943	MESD	22.38	54.82	31.21	2.8	4.4	4.06	7.72	8.88	14.48
126087961	KLHL25	17.19	29.95	17.56	4.32	5.71	3.77	6.46	5.46	6.83
126087972	CSK	17.29	6.83	6.71	10.98	15.13	10.96	30.32	29.09	19.62
126087999	SCAMP2	10.01	26.08	19.48	3.85	2.81	3.51	4.18	5.17	4.87
126088011	CIAO2A	52.01	19.15	70.23	188.09	175.05	230.35	215.66	236.76	122.29
126088016	HERC2	1.91	16.83	5.6	0.81	0.6	0.29	0.15	0.35	1.06
126088020	PLEKHO2	2.06	33.8	17.3	0.42	0.55	0.27	0.78	0.64	5.09
126088025	INTS14	40.26	22.79	25.49	55.42	60.96	54.81	71.77	63.55	61.77
126088035	SNRPA1	20.49	36.72	32.97	347.36	360.73	414.38	128.58	122.23	98.12
126088058	SYNM	2.62	2.79	1.78	0.35	0.17	0.42	0.32	0.27	0.9
126088079	ADAMTSL3	0.29	3.25	1.4	0.22	0.04	0.08	0	0.08	0.3
XLOC_010547	XLOC_010547	0.52	5.72	14.27	0	0	0	0	0	0.5
XLOC_014699	XLOC_014699	8.82	14.49	10.65	0.26	0.3	0.07	2.85	2.05	6.53
XLOC_015287	XLOC_015287	1.12	32.46	16.13	0	0	0	0.81	0	1.53
XLOC_016493	XLOC_016493	6.31	9.52	10.5	0.99	0.19	0.51	1.82	2.26	1.46
XLOC_017495	XLOC_017495	0.16	18.97	7.36	0	0.25	0	0.08	0.16	0.37
XLOC_022995	XLOC_022995	157.6	63.42	113.95	1080.17	977.27	1130.68	544.6	537.55	435.57
XLOC_023771	XLOC_023771	0	5.83	12.84	0	0	0	0	0	0.31
XLOC_023932	XLOC_023932	0.39	11.29	22.66	0.62	2.01	1.95	0.19	0.57	1.43

## Sheet: FPKM-A4D4D8
Gene ID	Gene symbol	Arr4cell_1 FPKM	Arr4cell_2 FPKM	Arr4cell_3 FPKM	Dev4cell_1 FPKM	Dev4cell_2 FPKM	Dev4cell_3 FPKM	Dev8cell_1 FPKM
126057119	MEX3B	7.94	5.08	3.84	0.76	0.73	1.16	0.7
126057134	PSMB1	27.59	148.6	69.49	14.22	19.82	19.79	10.76
126057186	RAB27A	16.45	15.94	24.95	27.14	34.52	22.4	30.73
126057208	NEIL1	2.96	4.75	2.59	22.03	18.46	9.18	19.83
126057230	TMA16	4.24	12.56	14.46	0.74	0.39	0.85	0.22
126057241	LOC126057241	4.3	4.23	5.35	0.86	0.72	1.05	0.04
126057249	LOC126057249	0.22	0.87	0.59	0.14	0.09	0.24	0.16
126057256	MND1	18.34	16.99	10.8	133.51	81.29	83.41	146.86
126057354	ETFA	100.33	91.13	121.08	505.13	795.86	655.4	374.58
126058062	NDFIP2	6.44	8.01	13.09	23.36	37.88	23.21	16.77
126058144	SUCLA2	9.17	13.19	13.77	28.67	34.78	22.56	19.45
126058163	NUFIP1	4.75	22.69	15.59	1.49	1.19	1.46	0.94
126058169	PCDH8	18.51	14.79	8.94	2.25	0.9	4.3	0.11
126058186	SMAD9	0.76	52.85	1.44	1.42	2.16	0.67	0.73
126058189	ALG5	5.87	16.19	13.39	7.3	6.32	6.95	3.95
126058191	TGDS	99.7	68.06	44.75	175.89	169.77	205.05	171.94
126058307	COG6	34.29	26.96	27.45	87.2	129.1	82.87	101.2
126058320	LOC126058320	31.21	637.26	48.34	10.53	9.13	31.38	5.47
126058340	BORA	3.14	5.58	4.11	11.01	17.84	11.05	6.09
126058462	DSCC1	5.71	4.72	4.14	27.48	23.67	19.89	30.3
126058518	BOP1	1.6	12.02	1.04	0.8	0.53	1.13	0.42
126058523	UBE2V2	168.99	98.61	72.99	305.42	316.68	259.84	366.92
126058533	SGK3	36.31	31.05	31.68	105.71	121.45	100.47	82.62
126058548	UBE2W	383.65	292.56	295.23	918.34	874.26	663.41	749.89
126058552	ELOC	385.99	160.89	110.66	994.44	1019.85	726.21	842.88
126058595	MTERF3	5.42	11.8	12.75	29.84	32.42	16.6	9.11
126058621	DCAF13	64.74	22.29	22.14	53.82	67.35	64.79	82.97
126058643	ARC	31.96	22.86	19.18	1.42	1.6	2.31	1.39
126058653	TSPYL5	0.41	20.48	0.72	0.17	0.07	1.02	0.07
126058662	FBXO43	5.72	4.37	5.85	16.76	15.47	11.06	12.68
126058722	SHARPIN	20.23	59.88	18.57	8.4	8.06	9.87	2.2
126058723	MAF1	28.82	93.9	34.35	11.51	14.58	21.28	13.12
126058758	ZNF706	83.22	39.46	23.23	476.96	464.32	269.07	330.97
126058803	NTAQ1	15.25	42.38	23.24	102.87	63.98	42.07	43.48
126058816	DNAJC5B	0	11.18	0.22	0.46	0.32	0	0
126058840	ZNF707	18.81	23.67	10.32	4.11	7.08	14.55	0.67
126058845	FBXL6	7.5	20.24	13.19	1.5	2.19	1.51	0.38
126058887	CTHRC1	2.97	3.42	12.15	17.36	21.76	21.88	19.72
126058939	RECQL4	1.78	4.17	1.01	0.25	0.67	0.69	0.44
126058958	COMMD5	0.37	41.56	2.5	0.37	3.31	4.52	0.39
126059002	NRBP2	0.65	12.04	1	0.47	0.59	0.99	0.2
126059031	LY6E	22.73	7.62	43.89	2.99	4.76	7.21	0.94
126059055	ENY2	427	435.71	225.46	3704.92	3377.27	1764.26	3620.23
126059160	DCLRE1A	3.75	3.68	5.62	13.33	15.84	9.68	9.49
126059171	FGFR2	3.91	10.59	2.88	2.48	2.62	2.38	1.94
126059252	PIK3AP1	0.85	0.46	1.14	0	0	0.24	0
126059263	LOC126059263	8.34	17.14	11.99	2.13	2.68	5.67	1.46
126059292	MAPK8	115.42	117.16	112.45	260.22	209.91	196.5	280.84
126059320	PDCD11	32.29	52.98	36.33	5.04	4.79	3.98	3.11
126059363	ZCCHC24	2.83	5.42	4.45	0.11	0.64	0.4	0
126059473	NPM3	8	30.55	26.49	87.12	91.36	75.34	118.81
126059492	ANXA7	19.04	23.1	20.1	112.66	159.89	93.62	78.01
126059612	TIAL1	33.3	31.83	28.71	62.19	57.72	59.19	60.27
126059616	PCDH15	11.84	8.6	11.87	19.78	20.35	20.65	20.35
126059680	PHYHIPL	99.48	121.24	136.46	426.47	470.47	368.92	320.81
126059701	LOC126059701	0.64	15.95	1.24	1.29	0.86	4.5	0
126059774	HECTD2	26.52	28.8	32.53	99.77	94.69	71.05	82.17
126059781	MARCHF5	33.62	50.62	40.55	96.05	121.05	85.01	96.26
126059837	FAM241B	30.79	47.53	41.53	151.05	129.82	106.73	220.71
126059887	IFIT5	13.72	12.26	15.34	25.67	28.9	35.76	26.91
126059896	NT5C2	14.46	19.68	19.83	34.22	50.96	41.63	52.87
126059977	PPP3CB	5.27	7.76	7.85	15.11	18.14	11.31	18.13
126059997	ATAD1	14.67	17.58	22.14	34.3	33.84	28.24	43.24
126060092	AFF3	52.1	74.17	80.96	14.51	15.63	24.76	12.81
126060160	TMEM255B	58.64	85.49	82.4	14.04	13.66	25.81	7.66
126060176	CNOT11	10.79	18.02	10.22	50.73	50.5	47.32	44.92
126060333	BCL2L11	20.9	79.71	16.29	4.4	3.61	7.73	0.42
126060341	GFPT1	138.25	137.58	142.58	225.07	275.08	270.46	166.16
126060348	NFU1	10.58	14.93	39.06	64.26	72.09	46.16	33.04
126060367	ARID5A	1.83	5.65	2.94	0.13	0.43	0.91	0
126060373	TEX261	26.71	313.89	31.8	29.63	42.46	88.38	15.05
126060394	PELI1	23.82	12.6	13.28	30.15	33.97	32.43	26.94
126060404	CRACDL	3.62	4.88	5.27	0.68	1.52	0.93	0.8
126060465	PAFAH1B2	34.69	37.38	37.64	73.16	81.01	79.44	80.61
126060469	SOWAHC	5.73	10.53	5.52	0.92	1.25	1.64	0.35
126060496	ANKRD23	6.83	5.04	6.1	0.72	1.39	0.6	1.4
126060534	PCBP1	555.85	758.29	553.26	2878.86	1125	1705.61	2403.72
126060560	RMND5A	57.93	119.81	46.07	129.51	146.59	115.45	142.49
126060561	CHMP3	231.26	157.08	139.13	557.37	542.05	393.18	336.4
126060707	NECTIN1	5.59	4.57	3.28	0.51	0.41	0.29	0.32
126060717	ACTR1B	4.38	14.44	8.43	2.94	4.91	4.34	1.46
126060781	IFT46	0.79	5.84	4.71	18.41	16.58	11.45	5.35
126060803	CCT7	27.22	32	17.18	97.13	128.38	107.74	111.23
126060908	SEMA4C	3.64	6.4	7.51	0.45	0.4	0.83	1.13
126060913	ST6GAL2	0.29	12.85	0.11	0.29	0.25	3.31	0.11
126060926	ATP5MG	102.1	126.09	141.76	1607.65	1743.24	1014.18	520.04
126060946	FEZ1	0.93	1.8	1.26	7.63	7.6	5.41	0.58
126060972	ACTR2	51.4	47.29	43.41	59.5	76.26	79.1	99.03
126060973	RAB1A	60.25	35.44	41.2	70.62	62.86	57.68	98.4
126061191	SNRPG	221.37	242.09	90.76	1054.52	1198.02	844.46	1043.28
126061200	UGP2	65.46	74.7	118.01	186.46	277.65	203.32	292.37
126061213	ERCC8	4.68	2.64	1.8	9.29	13.12	8.1	6.33
126061323	LOC126061323	2.65	5.2	4.24	0.61	1.01	1.27	0.55
126061324	IFT57	11.68	21.61	14.57	3.98	4.72	3.76	3.26
126061390	MORC1	6.62	8.36	7.88	7.92	6.06	16.63	2.37
126061452	OLIG2	8.46	9.52	8.2	0.49	0.74	0.81	0
126061468	BTG2	51.78	129.56	68.65	9.13	8.12	17.32	17.09
126061501	UTP25	3.29	7.06	9.87	0.69	2.1	1.51	0.44
126061506	TMEM183A	19.64	15.95	12.22	47.04	59.41	59.46	52.87
126061515	SNRPE	25.55	7.34	7.13	39.73	39	31.45	14.4
126061543	SRGAP2	20.82	38.14	33.81	3.85	3.27	6.48	2.3
126061574	CLDND1	35.81	59.07	70.25	150.97	210.17	123.43	108.96
126061579	PHLDA3	1.33	6.74	1.89	0.63	0.78	1.47	0.16
126061641	KDM5B	27.34	40.44	44.16	4.26	5	4.09	7.44
126061657	PLEKHA6	0.38	1.27	0.03	0.18	0.27	0.63	0.43
126061684	NUAK2	13.99	45.81	32.63	8.53	11.6	13.87	3.71
126061770	GART	27.99	40.9	43.55	9.84	12.66	18.13	8.03
126061771	DONSON	1.1	1.48	3.48	11.18	14.48	8.92	19.56
126061795	IRF6	9.96	7.91	7.86	35.41	33.15	24.3	20.14
126061839	ITSN1	16.8	57.54	28.04	9.11	7.77	12.92	9.92
126061955	TRAF4	69.63	63.5	66.56	388.31	268.1	244.4	364.01
126061960	INPP5K	7.12	6.49	5.35	1.28	1.6	0.98	1.44
126062021	FMNL1	6.73	4.59	3.99	11.99	15.23	12.11	18.76
126062055	RNFT1	1.88	4.23	6.31	33.65	37.13	15.84	20.39
126062061	DUSP14	39.55	27.32	17.01	55.62	96.98	51.07	47.71
126062069	SOCS3	30.99	19.69	8.78	4.1	5.61	5.04	11.4
126062088	TBCD	0.75	2.46	0.66	0.08	0.15	0.35	0
126062098	METRNL	20.12	24.96	29.71	4.07	7.52	8.41	1.31
126062144	LOC126062144	23.35	10.99	25.58	129.93	174.38	97.05	55.2
126062153	ZNF207	215.03	151.35	85.89	308.27	377.64	360.85	389.38
126062165	TIMP2	14.24	19.61	19.09	2.21	1.53	7.03	11.77
126062171	TEPSIN	6.96	4.28	2.53	0.86	0.8	0.46	0.45
126062176	LOC126062176	4.25	15.84	6.13	2.04	3.11	3.68	0.98
126062242	DNAH9	1.53	13.01	1.89	0.62	0.47	3.56	0.04
126062262	PSMB6	55.23	31.79	26.19	101.98	164.09	177.82	100.79
126062265	USP36	23.49	42.7	58.33	1.58	4.25	6.06	2.46
126062293	COPRS	29.54	51.16	72.82	128.13	111.94	83.76	120.73
126062316	STRADA	18.22	15.39	17.49	43.3	39.59	40.07	29.42
126062337	PIGL	3.04	11.91	5.45	0.56	0.42	2	0.26
126062341	CENPV	1.93	6.15	3.16	22.37	10.7	28.47	31.7
126062352	EPOP	49.12	59.15	42.76	4.91	3.38	2.85	4.04
126062359	ASPA	0.8	4.23	1.29	9.42	13.85	5.76	5.87
126062368	MRPL27	48.07	50.88	136.59	7.31	9.2	20.34	8.86
126062403	PSMB3	12.03	19.2	44.18	118.36	143.16	129.89	100.31
126062408	TPPP	0.53	0.57	1.02	0	0	0	0
126062424	TRIP13	7.2	14.74	13.79	2.22	2.68	1.94	2.17
126062524	SPAG7	24.9	18	27.97	31.34	40.81	37.66	37.04
126062532	ATPSCKMT	0.51	1.63	1.62	0.07	0.06	0.13	0.24
126062539	MILR1	6.75	98.23	10.18	2.56	4.35	31.66	1.81
126062670	DCXR	11.37	9	13.57	0	2.01	1.25	0.35
126062671	RAC3	1.25	2.21	6.38	11.01	17.54	12.09	8.88
126062678	NARF	5.92	22.94	4.71	1.49	2.33	3.88	0.22
126062716	CAVIN1	67.64	82.89	88.27	13.15	21	19.34	4.98
126062737	MPP2	0	9.13	0	0.16	0.31	1.17	0
126062740	CBX4	34.15	38.71	18.38	1.83	2.43	6.98	2.3
126062759	PSMD3	19.6	36.04	37.58	107.93	132.95	96.86	243.64
126062789	UBB	5707.04	5305.51	4272.39	15518.4	14194.5	19068.8	12603.8
126062807	C1QL1	45.72	33	32.88	3.04	4.54	4.75	6.88
126062881	ARL16	7.17	12.43	13.82	0.9	1.12	0.84	0.63
126063011	IRX2	69.87	70.43	49.54	7.82	2.41	12.71	5.2
126063093	NPTX1	21.25	29.96	13.35	0.59	0.46	1.69	0.22
126063099	PIK3R6	0	5.66	0.16	0.06	0.17	0.85	0
126063170	MARCHF11	18.59	66.47	24.86	11.55	10.7	19.69	4.91
126063181	ZNF622	12.45	75.32	16.11	3.22	6.23	9.42	13.89
126063196	LOC126063196	4.7	6.87	6.94	1.03	1.43	2.52	0.24
126063216	CCDC57	6.61	9.16	9.55	2.12	2.57	1.69	1.44
126063229	BASP1	230.08	332.9	294.39	25.76	41.36	40.93	25.3
126063281	LOC126063281	12.27	26.66	11.18	5.96	3.24	14.42	4.15
126063484	PTH1R	5.16	5.88	3.7	0.25	0.08	0	0
126063488	ARL8B	49.54	39.75	40.28	96.39	140.06	105.27	93.89
126063499	NPR3	1.67	1.3	2.32	3.71	4.1	3.35	1.23
126063508	ACAD9	1.53	29.8	3.83	1.21	0.25	5.67	0
126063554	NCAPG2	8.98	9.15	13.52	0.83	0.91	0.96	1.39
126063558	RHEB	39.49	28.96	35.33	297.72	220.77	222.52	184.47
126063561	ARIH2	34.74	38.91	47.94	85.67	117.72	76.97	97.78
126063568	ZKSCAN7	2.53	7.21	2.42	2.91	2.74	10.75	2.34
126063576	CTNNB1	103.45	77.4	94.81	166.55	167.18	163.29	152.25
126063672	RAD1	7.16	8.51	12.24	37.1	40.55	26.58	65.78
126063825	LOC126063825	1.01	1.39	2.76	0.32	0.62	0.42	0.33
126063855	SEC13	21.14	40.61	31.65	182.07	176.27	167.03	250.89
126063874	IFRD2	8.23	4.7	7.67	35.98	40.53	30.54	20.03
126063908	LIMD1	18.22	21.09	15.22	0.72	0.54	0.73	0.67
126063913	EXOSC7	3.14	3.71	3.4	10.55	15.77	13.19	12.13
126063999	LOC126063999	4.78	40.19	8.23	2.55	1.46	9.19	0.1
126064038	ARF4	126.82	206.22	105.02	473.98	479.95	222.1	524.4
126064052	MBD4	11.31	39.13	31.39	6.74	6.76	10.15	3.53
126064056	INKA1	31.83	58.29	71.44	1.54	8.35	3.46	0.32
126064058	CAMK1	10.3	12.22	9.4	43.33	46.86	38.02	67.91
126064062	DPP6	0	0.19	0.13	0.77	0	1.44	0
126064070	ALS2CL	0.34	14.86	0.12	0.57	0.08	0.57	0
126064079	OSMR	4.13	5	5.6	1.22	0.7	1.49	0.77
126064097	RASSF1	245.81	275.93	599.83	24.15	48.19	34.68	8.05
126064124	ADAMTS9	0.76	1.56	0.27	0.2	0.08	0.11	0.08
126064130	RRP9	2.32	11.79	5.57	0.69	0.81	1.43	0.65
126064148	NPRL2	18.15	25.12	33.42	76.37	79.19	96.59	69.87
126064166	BHLHE40	95	72.39	107.61	10.37	20.85	18.36	15.5
126064178	LMBR1	1.27	9.2	1.72	0.56	0.85	2.95	0.41
126064203	LSM3	47.91	32.48	40.45	153.2	146.45	106.71	64.99
126064222	MON1A	26.83	45.45	58.39	11.92	12.65	13.3	7.49
126064225	PDE12	25.36	57.21	24.21	11.33	5.16	10.72	6.43
126064269	ZNF131	119.84	143.93	63.18	9.07	11.14	38.7	43.02
126064279	RAB43	17.86	54.55	29.71	11.78	12.74	11.82	4.06
126064281	CNBP	814.61	349.87	236.14	1191.48	1271.7	966.54	992.95
126064321	LRIG1	6.36	9.08	7.23	0.92	2.58	1.77	0.38
126064325	PSMD6	57.49	52.72	15.17	8.2	9.86	14.32	34.21
126064327	THOC7	22	25.97	34.55	56.5	60.13	41.13	43.6
126064354	PAIP1	107.74	137.22	150.97	429.09	484.61	363.14	340
126064367	CCT8L2	0.7	11.14	1.25	0.2	0	0.84	0
126064372	TMEM267	1.72	5.65	4.44	1.33	1.37	1.61	0.87
126064376	TAFA4	10.44	4.66	5.14	47.7	47.44	24.84	45.88
126064401	TMCC1	18.84	22.79	26.34	35.97	36.5	25.98	59.13
126064487	SAP30	44.56	67.03	40.14	320.53	211.02	184.07	174.55
126064508	CNEP1R1	14.1	51.83	24.43	71.53	117.7	74.77	83.18
126064533	CHST8	7.17	2.27	1.03	0.75	0	1.63	3.9
126064554	NKD1	0.99	2.62	1.54	1.76	0.79	3.34	1.54
126064664	AKTIP	101.36	139.5	146.14	655.76	692.47	487.82	488.91
126064669	NAE1	3.73	7.34	7.4	24.87	38.01	27.78	33.36
126064681	LOC126064681	6.78	55.94	6.09	2.83	3.07	12.26	1.87
126064694	LOC126064694	10.11	14.82	14.34	45.73	93.5	56.01	62.57
126064727	LCAT	4.48	14.95	11.86	3.18	2.34	4.8	1.88
126064750	CBFB	3.29	6.06	7.85	18	18.87	15.04	19.61
126064762	ZC3H18	8.03	24.83	7.91	2.6	2.5	5.46	1.59
126064769	ZNF276	2.14	5.78	0.97	0.62	0.15	1.21	0.16
126064775	RSPRY1	11.82	12.81	15.81	1.33	1.99	0.98	0.59
126064797	OGFOD1	22.51	138.42	21.44	19.93	18.66	37.92	18.41
126064798	TDRD12	0.28	3.65	1.37	0	0.08	0.2	0.3
126064821	DIMT1	22.7	25.39	25.4	97.3	95.2	79.81	68.83
126064859	NUDT21	717.98	405.37	264.66	1921.64	1579.56	1054.82	1310.62
126064866	PPWD1	15.64	13.8	13.33	33.3	46.14	34.47	35.16
126064877	SLC7A5	9.1	11.62	2.74	1.43	0.94	1.96	1.27
126064899	NEIL3	15.69	11.58	12.24	50.63	48	47.31	49.79
126064963	NUTF2	59.19	100.24	81.45	303.1	337.7	228.4	156.81
126064972	ZFP90	7.28	6.53	8.47	11.05	13.2	8.68	9.1
126064992	EXOSC6	20.51	97.72	11.85	5.03	1.41	4.13	0.99
126065000	NUP93	12.72	23.11	20.69	52.87	98.29	65.16	101.24
126065001	CPNE2	9.9	11.21	13.89	27.37	45.79	29.06	38.69
126065009	LOC126065009	8.61	12.28	17.1	121.59	155.32	78.22	121.85
126065031	OSGIN1	172.27	235.62	250.12	49.74	65.7	57.91	29.58
126065057	TERB1	6.04	8.3	5.6	22.68	16.31	12.59	17.65
126065061	THAP11	37.67	76.71	40.33	163.57	150.51	133.44	139.56
126065092	SMPD3	11.38	10.04	6.35	0.5	1.31	2.46	0.17
126065131	CENPU	15.53	54.47	31.85	2.53	6.2	9.5	2.21
126065133	LOC126065133	1.13	1.16	1.71	2.43	2.84	1.63	0.3
126065144	CENPN	3.69	22.67	14.16	2.46	5.26	10.28	0.64
126065150	SIAH1	41.44	41.81	29.75	110.09	85	85.87	119.4
126065156	CCNB1	190.48	190.3	113.16	821.64	1023.82	842.25	1047.33
126065174	GABARAPL2	629.89	192.31	152.17	542.84	660.21	453.49	1179.96
126065303	AK6	52.49	45.06	37.91	107.3	80.93	89.19	55.93
126065339	TTC28	1.21	1.84	1.5	4.88	3.28	3.84	2.06
126065340	ARVCF	1.9	5.76	3.8	0.13	0.53	0.73	0
126065388	CCDC74B	3.33	2.07	2.47	0	0.42	0.81	0.6
126065431	TUG1	10.57	12.93	14.18	1.93	3.19	2.66	1.65
126065454	CLTCL1	1.58	5.37	1.73	1.14	0.61	5.94	0.61
126065478	ZMAT4	18.75	43.16	37.63	5.85	7.57	8.49	4.55
126065516	BTF3	1038.2	1681.51	1583.75	5526.93	6364.23	4329.18	5919.56
126065540	ENC1	247.61	238.21	177.3	22.16	32.12	52.74	16.37
126065547	LOC126065547	56.67	84.4	49.86	230.4	236.48	193.63	335.64
126065564	SCARA5	2.02	8.66	5.14	3.72	1.17	2.82	1.56
126065566	PBK	9.84	23.36	27.3	43.22	66.28	39.33	49.69
126065585	FBRSL1	14.63	15.13	9.78	3.95	1.73	3.44	3.27
126065610	GNB1L	14.45	18.68	17.76	2.86	4.32	3.41	2.44
126065618	NEFM	36.12	42.44	51.66	5.31	2.46	5.55	2.19
126065654	ANKLE2	5.2	9.39	7.59	2.39	2.13	2.14	1.42
126065666	FZD10	13.06	30.96	11.7	2.42	1.14	4.14	0.6
126065702	DDX51	0.16	2.63	0.47	0	0	0	0
126065709	SRSF9	128.86	58.18	42.07	497.59	362.39	235.46	351.35
126065712	TRIAP1	130.34	112	115.63	364.42	368.6	207.91	282.21
126065720	FAM222A	11.34	12.26	5.5	0.26	1.51	0.55	2.1
126065754	COQ5	2.47	7.35	3.71	15.36	15.31	12.71	12.06
126065781	ANAPC7	27.58	32.24	34.38	95.18	130.58	93.84	87.48
126065783	RNF34	117.28	103.04	92.84	216.04	220.16	205.96	228.76
126065793	HELT	72.94	47.14	45.97	9.51	3.88	5.76	1.75
126065817	MVK	1.04	8.51	0.76	0.08	1.23	0.86	0.37
126065846	SLC20A2	0.71	1.24	1.24	0.25	0.15	0.13	0.35
126065848	POLB	98.29	71.74	61.17	373.76	347.06	254.53	269.82
126065858	LOC126065858	115.25	215.59	120.28	448.16	485.09	467.02	722.37
126065866	CTSB	25.42	37.54	31.05	2.36	4.55	5.61	1.82
126065874	CHEK2	7.22	16.48	25.03	11.75	16.48	11.45	5.14
126065898	CASTOR1	1.98	5.83	6.8	19.63	23.03	24.83	21.46
126065902	TBCA	19.87	42.7	46.35	221.98	227.79	113.13	88.1
126065916	NOC4L	0	12.88	2.91	0.2	1	0.75	0
126065921	CDCA2	10.88	20.48	21.85	1.84	2.59	4.02	0.54
126065925	FUT10	0.29	1.66	1.83	0.09	0.19	0.19	0.83
126065946	GAS2L1	2.56	2.01	2.16	0.31	0.98	1.15	0.64
126065969	NKX3-1	13.61	15.9	11.33	1.2	0.83	2.08	0.1
126065987	GSR	22.73	13.44	15.25	52.78	59.48	46.83	48.72
126065992	GTF2E2	19.73	33.62	22.75	130.05	121.85	74.59	58.49
126066003	RTN4R	1.52	4.02	6.33	0.15	1.06	3	0
126066006	SERINC5	2.85	6.14	2.81	0.38	0.55	0.57	0.29
126066008	INTS10	20.81	18.31	21.19	81.34	121.89	100.89	79.01
126066023	FAM151B	10.49	5.88	6.8	25.71	28.77	31.37	9.94
126066026	ZNF70	18.58	24.29	34.73	2.66	2.96	5.56	3.98
126066038	HORMAD2	0.57	130.81	1.31	1.5	0.64	8.07	0.63
126066096	SSBP2	6.75	7.08	10.34	26.92	30.09	21.11	13.92
126066121	CORO1C	85.89	90.61	80.99	161.82	168.91	160.45	131.58
126066133	TMEM191C	2.85	6.44	2.46	0.32	0.16	0	0
126066147	VPS29	54.12	68.09	56.04	256.76	232.51	156.63	103.11
126066178	RPS23	298.79	652.17	78.14	76.44	70.19	127.54	164.99
126066263	MIPEP	21.19	33.41	55.73	5.19	5.75	7.08	3.67
126066266	MTMR6	8.2	11.19	21.98	0.84	1.79	1.13	0.26
126066282	TNFSF10	0.47	1.73	0.81	0.33	0.08	0.41	0.07
126066305	LOC126066305	54.99	11.25	11.51	54.28	36.44	32.42	39.23
126066331	SERPINI1	13.15	22.46	23.19	5.61	1.86	5.66	2.47
126066355	EFNB2	51.55	52.7	18.19	5.38	9.76	11.36	2.37
126066413	MICU2	10.17	15.23	18.7	1.93	2.65	2.97	2.29
126066439	ING1	33.64	43.6	40.05	7.61	7.73	7.77	5.18
126066477	PARP4	3.23	6.62	4.99	1.05	0.64	1.73	0.25
126066479	RNF7	37.66	93.01	63.03	192.92	192.18	125.82	153.42
126066530	TEX30	12.8	14.51	9.24	63.79	53.86	27.1	39.41
126066573	PLS1	0.16	12.18	1.46	0.24	0.79	1.57	0.08
126066709	KIAA1614	2.78	4.79	3.68	0.87	0.64	1.16	0.46
126066734	TFB2M	6.52	23.33	10.87	1.68	3.18	3.15	1.58
126066765	ARPC5	6.35	4.32	4.9	23.4	31.14	18.87	13.37
126066786	WDR26	10.61	12.71	11.98	46.9	38.49	30.87	50.97
126066787	FBXO28	7.69	4.69	7.84	12.47	12.54	9.35	9.55
126066833	WDR64	1.73	2.44	0.29	2.74	1.39	0.81	0
126066855	SCCPDH	19.07	32.59	26.3	50.34	75.68	76.36	75.91
126066856	TSEN15	10.07	15.94	19.17	40.56	36.74	33.12	42.19
126066911	RNF2	89.54	136.6	131.61	639.95	570.51	422.47	435.93
126066918	NSL1	18.98	46.89	29.68	2.42	4.43	4.15	1.12
126066938	RFESD	4.31	6.47	2.95	33.51	31.94	32.5	39.05
126066940	NPHS2	2.4	4.02	4.38	0.48	0.72	0	0
126066963	MRPS14	89.98	92.15	57.95	515.21	380.32	261.81	247.17
126067003	CENPF	5.61	6.4	4.82	0.44	0.98	0.57	0.35
126067023	PACC1	2.04	6.15	3.8	0.38	0.73	1.71	0.49
126067083	EDARADD	9.24	20.65	16.6	2.07	3.44	8.27	1.26
126067175	CRLS1	14.9	15.54	14.64	125.54	120.8	63.25	66.59
126067176	PCNA	3477.32	3904.49	4279.3	10798.1	13628.7	9304.53	11204.8
126067178	TMEM230	3.22	9.59	5	51.66	62.02	39.75	31.42
126067180	LOC126067180	0.25	1.17	0.51	0.25	0.09	0.44	0.23
126067186	ZGPAT	5.02	20.57	3.25	0.57	1.88	0.93	1.39
126067226	RNF114	44.05	42.19	60.55	112.8	140.04	104.22	128.41
126067244	ISM1	24.76	31.04	13.22	3.63	1.65	2.96	0.78
126067254	PIGU	16.17	18.77	23.29	89.88	80.29	75.03	58.65
126067284	LAMA5	6.79	11.48	12.06	0.92	1.07	3.11	1.04
126067308	MAPRE1	187.06	252.96	311.87	312.12	420.15	273.28	614.5
126067335	LOC126067335	2.45	3.37	4	0.23	0.61	0.18	0.28
126067369	IFT52	13.24	15.09	18.89	47.66	43.36	36.92	20.51
126067374	PRPF6	8.98	12.84	10.09	2.16	1.41	1.61	2.89
126067395	ZSWIM3	17.01	11.69	14.58	37.92	36.67	25.56	69.64
126067430	ITPA	0.85	1.17	2.66	7.11	6.71	7.56	2.68
126067436	FKBP1A	100.26	171.56	159.48	452.75	471.88	427.99	402.42
126067437	LOC126067437	1.68	2.71	2.63	0.69	0.79	0.56	0.13
126067438	TGM6	8.2	15.43	7.46	3.6	1.66	5.95	0.57
126067463	LOC126067463	4.94	6.73	7.17	1.75	1.69	1.67	1.16
126067480	HRH3	93.02	119.21	85.9	5.16	8.48	14.64	4.73
126067536	RAE1	69.62	43.54	47.97	189.72	161.6	151.66	164.09
126067581	CTNNBL1	31.22	11.51	5.65	23.78	29.86	43.32	53.18
126067624	FAM110A	46.92	41.28	76.45	5.19	10.97	8.72	7.61
126067647	NXT1	18.94	127.85	33.61	7.36	11.22	16.27	1.67
126067650	PFDN4	1.85	1.82	5.2	22.78	18.16	12.04	12.58
126067657	MAFB	100.64	76.54	30.32	7.85	4.59	11.51	1.7
126067683	ID1	162.14	274.39	240.63	36.89	33.74	79.4	23.21
126067740	LOC126067740	4.14	10.02	5.85	0.7	0.92	2.12	0.44
126067742	LOC126067742	2.72	12.9	6.44	0.89	1.47	2.27	0.43
126067746	RRBP1	11.45	14.06	8.75	2.62	3.12	3.57	4.3
126067789	PREX1	3.8	8.02	1.69	0.85	0.31	0.95	0.32
126067799	LOC126067799	11.2	11.8	12.79	46.55	46.63	36.58	29.09
126067816	RAB22A	15.82	14.08	8.95	52.19	49.85	45.79	49.03
126067847	THBD	4.4	4.59	6.28	1.2	0.96	0.45	0.17
126067910	FANCL	31.22	31.22	38.86	63.31	62.61	67.6	40.96
126067930	MORN2	9.06	14.3	12.78	134.14	174.52	92.41	91.17
126067933	NLRC4	14.28	18.34	16.96	1.93	2.09	3.86	0.91
126067967	MRAS	13.61	34.69	15.63	11.58	6.63	11.12	8.88
126068012	MSH2	8.98	5.68	6.15	21.65	21.87	19.38	21.36
126068039	MEMO1	92.7	119.49	108.51	354.61	379.48	254.45	205.28
126068041	DPY30	23.38	19.81	34.16	184.8	190.25	102.03	89.12
126068078	EPHB1	4.39	70.77	2.12	1.02	3.73	4.41	1.42
126068088	SRD5A2	11.29	4.1	2.01	0	0	0	0
126068093	QPCT	0	0.78	0	0.48	0	1.29	0
126068100	PCCB	5.84	8.12	5.29	38.92	50.67	42.52	35.03
126068102	NCK1	18.5	14.81	16.27	68.3	78.1	52.8	42.09
126068112	ARMC8	72.79	70.2	71.24	248.98	271.09	211.55	232.28
126068114	DBR1	94.17	182.64	132.86	8.82	14.17	40.27	8.72
126068130	PNPT1	10.99	13.08	12.39	22.02	35.96	29.42	22.51
126068149	GTF2A1L	4.7	3.42	1.77	15.37	17.56	18.18	14.8
126068182	DYNC2LI1	43.73	39.35	42.01	267.58	294.16	175.36	204.79
126068185	MTA3	3.14	8.73	8.06	44.68	48.82	42.48	56.91
126068245	DAZL	10.31	7.11	4.89	30.1	21.92	25.37	17.73
126068282	ACAA1	28.13	86.81	16.29	6.41	4.39	9.63	5.57
126068299	CSRNP1	3.15	2.33	0.89	0.77	0.91	0.77	0.96
126068306	NGLY1	34.27	39.15	33.15	99.89	127.5	117.88	144.61
126068352	LOC126068352	57.02	148.22	102.04	21.97	15.51	21.71	9.72
126068354	RIOK2	40.57	35.27	31.05	91.77	117.4	109.38	60.57
126068392	SLC25A38	1.14	1.6	3.45	0.2	0.47	0.19	0.14
126068410	NUDT16	9.23	8	7.33	0.49	0.58	0.7	0.79
126068436	RBMS3	31.04	27.39	31.81	59.34	75.36	50.94	50.93
126068440	CMC1	17.62	24.25	19.2	82.45	73.38	54.57	64.87
126068451	LOC126068451	3.63	6.62	6.27	0.63	1.59	0.8	0.27
126068466	LOC126068466	76.45	258.17	185.8	21.21	15.83	29.75	7.24
126068475	THRB	0.9	1.64	1.14	0.06	0.1	0.59	0.04
126068479	UBE2E1	149.49	159.39	154.33	391.34	382.34	263.53	465.5
126068528	CMTM8	48.11	75.21	70.23	637.19	744.31	454.95	461.36
126068549	LOC126068549	15.69	37.17	23.48	3.45	4.04	3.94	2.12
126068552	LOC126068552	10.8	18.07	11.4	1.39	2.86	1.97	1.17
126068554	LOC126068554	1.31	0.61	0.79	0.08	0	0.1	0
126068555	LOC126068555	7.49	14.77	8.12	0.99	0.65	1.53	0.65
126068601	FUNDC1	6.65	2.68	4.5	13.92	15.25	8.68	11.82
126068647	TMEM187	2.6	17.37	3.76	0.96	0.46	1.39	0.31
126068658	SMS	202.77	249.17	180.2	957.93	953.03	694.62	741.07
126068684	RGMB	79.76	66.01	75.63	16.81	26.17	29.26	14.39
126068892	LOC126068892	3.03	867.71	1.34	0	0	0	0
126068910	FAM199X	2.1	4.36	4.6	9.69	8.1	7.8	11.06
126068941	CSTF2	4.2	3.12	2.7	3.37	6.24	4.83	3.9
126068984	FLNA	3.99	3.85	4.46	0.89	1.24	1.03	0.48
126069011	XIAP	13.92	7.24	6.91	14.28	17.03	15.9	14.48
126069013	TMEM232	0.77	8.39	1.62	0.51	0.3	1.52	0.13
126069044	MORF4L2	14.88	43.39	25.29	69.98	104.74	75.33	72.06
126069051	PCDH19	3.54	4.01	1.79	1.18	0.57	1.19	0.64
126069060	SH3BGRL	63.09	67.51	57.91	118.3	106.84	124.68	114.41
126069118	STARD4	1	1.13	0.24	0.81	0.85	1.17	1.7
126069133	TMSB4X	308.96	459.47	353.96	1444.22	1641.09	1353.73	1254.64
126069134	VAMP7	41.43	37.59	43.79	61.89	77.75	58.75	71.83
126069215	HPRT1	85.91	46.58	26.78	144.89	114.91	97.47	169.41
126069237	IL13RA2	0.71	4.03	1.43	1.78	0.39	2.2	0
126069298	RNF113A	4.61	15.57	9.82	22.83	24.63	27.51	20.9
126069300	C1GALT1C1	0.41	1.08	1.12	7.17	8.85	5.63	4.94
126069328	SEPTIN8	22.62	20.92	18.87	70.13	70.62	38.88	67.01
126069340	PFKFB1	1.81	3.83	2.75	0.52	0.72	1.31	0.22
126069355	NBDY	4.18	7.16	4.94	1.1	1.02	1.27	0.43
126069367	STEEP1	17.15	22.98	12.1	109.23	113.25	69.9	54.76
126069412	HNRNPH2	29.94	22.24	24.31	23.53	41.08	23.73	34.06
126069415	LOC126069415	3.52	13.5	5.9	1.47	0.73	0.84	0.46
126069435	LOC126069435	0	0	0	0	0	0	0
126069482	SLC25A5	213.61	183.83	207.66	804.42	791.69	664	390.1
126069574	LYRM7	21.04	33.53	18.75	108.26	115.81	90.54	100.23
126069620	EIF2S3	86.46	40.63	39.1	114.45	119.71	101.93	111.53
126069624	ISOC1	3.16	2.77	2.27	22.92	23.69	19.04	18.17
126069636	SLC12A2	23.9	29.85	17.14	4.63	3.73	7.38	2.52
126069667	ABCB7	12.95	8.58	10.22	30.53	41.12	31.13	31.29
126069680	TAF9B	7.39	3.99	4.28	17.4	27.25	19.43	15.17
126069684	CHIC1	4.01	3.23	1.06	22.38	15.71	9.98	10.35
126069722	RBBP7	353.06	178.87	142.01	372.54	484.39	483.4	542.65
126069747	SRPX	8.54	8.71	5.98	40.86	24.98	18.51	15.04
126069793	MARCHF3	5.09	14.99	2.38	0.49	0.66	4.1	0.35
126069845	ALDH7A1	15.54	18.18	16.12	35.28	43	37.74	29.57
126069864	LOC126069864	16.23	5.86	6.41	24.49	28.59	18.99	26.39
126069874	PHAX	21.5	28.92	18.57	57.85	58.25	49.54	52.56
126069920	LOC126069920	0	0.38	0.42	0	0.22	0	0.46
126069925	SNX24	6.39	6.78	9.73	15.7	21.05	15.09	16.72
126069965	PPP2CA	155.32	173.85	109.3	390.29	404.5	368.67	328.92
126069968	CDKN2AIPNL	6.12	10.72	8.47	53.99	45.88	44.16	28.52
126070022	RIPK1	21.51	38.83	42.47	2.28	4.19	5.53	2.1
126070029	CXXC5	9.79	16.16	18.29	1.33	2.02	2.57	0.3
126070037	CYSTM1	22.75	103.11	78.85	102.77	177.38	110.72	35.56
126070038	HBEGF	241.11	277.8	275.66	13.68	13.23	28.45	4.97
126070055	DND1	11.37	9.71	11.78	45.68	42.18	35.74	39.16
126070068	RIPPLY2	1.38	2.49	2.75	21.26	14.08	18.59	7.32
126070118	YIPF5	10.37	20.79	30.83	32.47	38.93	25.79	36.57
126070142	ADRB2	1.42	2.93	2.39	0.31	0.67	1.18	0.06
126070155	PDE6A	0.24	3.16	0.34	0.12	0.12	0.2	0
126070207	SAP30L	6.67	8.03	6	22.37	19.15	17.57	23.87
126070217	MED7	14.73	15.23	13.22	26.89	29.64	22.4	20.72
126070242	PTTG1	73.65	192.63	126	1185.68	1497.06	1279.34	1407.01
126070283	ERGIC1	67.55	48.62	54.37	111.27	110.33	105.43	92.36
126070293	BOD1	30.21	49.4	35.94	156	108.81	113.92	147.9
126070390	GFPT2	0.67	0.49	2.03	5.57	6.39	4.18	4.2
126070400	LOC126070400	36.77	62.34	72.4	272.93	329.16	155.86	180.85
126070423	ALDH3A2	1.33	11.68	11.6	0.56	2.32	2.49	0
126070486	MAPK7	11.85	11.52	8.5	6.94	5.82	8.59	9.02
126070513	TOM1L2	10.38	28.55	35.55	1.02	1.61	0.86	1.81
126070516	RASD1	531.35	732.8	595.69	40.12	31.11	65.46	6.36
126070522	COPS3	10.32	52.82	37.44	3.28	8.38	9.49	0.98
126070530	MAP2K3	53.03	65.35	67.25	6.86	6.3	6.64	4.2
126070549	HLCS	0.51	5.13	1.22	0.52	0.4	1.9	0.07
126070566	ETS2	16.15	27.22	17.56	2.06	3.64	3.57	1.83
126070567	PSMG1	20.36	11.34	9.16	62.3	52.89	30.44	68.61
126070575	SH3BGR	1.07	0.71	0.78	3.23	0.8	2.78	0
126070596	ZBTB21	6.21	11.08	13.98	0.48	0.97	0.95	0.38
126070612	SLC17A2	7.14	4.78	4.61	18.25	31.07	21.31	13.98
126070616	SIK1	5.05	15.43	4.1	0.56	1.43	3.51	0.33
126070626	PWP2	1.57	1.95	0.8	0.28	1.2	0.52	0.29
126070652	POFUT2	7.1	32.75	16.15	2.4	3.65	6.89	4.02
126070654	SLC19A1	5.9	14.35	0	0.25	0	0	0
126070666	PCNT	0.76	1.36	0.65	0.12	0.09	0.19	0.12
126070850	OSBPL9	27.62	29.63	28.11	62.03	97.88	126.08	142.43
126071427	RABGGTB	5.8	6.45	3.64	16.17	9.59	11.28	32.5
126071560	PLCXD2	3.08	19.44	6.82	0.82	0.29	2.3	1.08
126071564	SNX7	49.49	47.46	42.1	256.78	397.5	186.13	188.03
126071618	ELAVL3	196.54	217.54	125.03	10.94	12.72	36.73	15.24
126071678	CRYBG2	0.56	0.11	0.72	3.06	4.55	2.4	1.97
126071741	LHX8	106.59	112.43	83.92	427.61	283.28	250.35	289.12
126071753	LOC126071753	13.11	17.82	14.63	2.2	3.02	4.04	0.24
126071803	RNF126	11.66	19.25	11.59	48.63	39.19	39.54	51.68
126071817	SLC35A5	4.04	25.1	5.41	2.39	3.88	2	0.71
126071829	MIDN	27.19	12.5	14.45	2.34	2.52	3	3.94
126071844	REEP6	3.88	9.43	7.68	1.11	1.57	2.95	0.59
126071864	LOC126071864	5.56	9.49	7.69	3.15	2.89	3.43	1.28
126071865	LOC126071865	19.71	28.85	40.93	1.49	0.72	2.53	0.71
126071869	LOC126071869	32.01	77.61	51.33	6.89	3.65	6.48	1.64
126071872	LOC126071872	10.46	12.99	8.83	0.73	0.1	1.34	0.64
126071877	PLEKHJ1	12.32	27.87	62.35	5.03	8.2	8.98	2
126071883	LSM7	41.35	158.22	81.65	769.32	859.03	754.48	1054.1
126071887	LOC126071887	2.65	6.44	6.15	1.05	1.2	2	0.5
126071899	GADD45B	93.93	156.94	84.82	16.61	13.83	33.94	15.57
126071909	LOC126071909	9.04	11.94	27.78	0	0.85	1.12	0
126071918	TJP3	0.5	0.44	0.1	0.2	0.3	0.19	0
126071930	MRPL54	35.26	45.48	60.72	8.29	6.29	5.92	2.89
126071947	CHAF1A	18.76	44.84	24.9	4.79	6.93	6.77	6.59
126072001	GTF2F1	8.12	68.64	11.46	2.33	2.37	5.42	1.15
126072003	ALKBH7	4.43	81.7	11.03	3.97	5.52	11.48	2
126072013	LOC126072013	8.73	14.89	12.31	0.62	0.88	0.65	0.49
126072034	LOC126072034	5.24	8.69	7.76	1.24	1.06	1.58	1.02
126072050	SNAPC2	30.92	76.83	74.95	9.67	10.62	13.89	4.73
126072111	LOC126072111	13.33	14.59	23.92	1.67	0.29	3.79	2.43
126072133	EIF3G	0	0	0	0	0	0	0
126072187	LOC126072187	26.37	29.63	42.68	1.97	1.66	3.14	3.46
126072190	LOC126072190	9.52	29.38	30.02	2.18	3.04	2.73	1.08
126072196	LOC126072196	17.69	21.29	33.58	1.96	1.79	5.17	1.15
126072200	LOC126072200	0.94	1.66	1.81	0.24	0.13	0.16	0.54
126072219	PRDX2	200.15	189.24	230.29	437.98	535.86	475.97	327.47
126072237	IER2	217.74	295.22	263.72	17.95	22.64	20.61	26.09
126072255	ZNF333	0.08	2.24	1.78	0	0	0	0.11
126072267	TMEM39A	19.4	16.64	10.77	95.49	68.92	49.01	69.55
126072268	ASF1B	67.05	66.74	71.65	134.35	127.75	90.86	87.67
126072285	TIMMDC1	6.95	28.39	9.91	6.96	10.44	16.02	2.28
126072290	LOC126072290	4.14	4.79	6.64	0.74	0.74	1.23	0.49
126072368	ARRDC2	1.99	13.17	5.13	0.82	1.02	7.11	0.16
126072386	GABBR1	20.23	11.51	20.85	1.7	1.23	4.19	1.58
126072410	RABL3	5.73	11.13	11.38	19.18	33.52	19.3	22.8
126072431	HES4	1.64	10.57	2	1.66	0.83	1.55	0
126072441	SDF4	9.75	24.06	40.36	4.19	8.29	8.93	4.19
126072491	LRRC47	17.8	30.04	16.25	2.34	3.77	4.48	2.07
126072492	CEP104	1.79	2.16	1.46	0.56	0.39	0.42	0.07
126072505	EAF2	4.08	9.63	4.3	37.65	29.66	23.43	39.36
126072513	KLHL21	51.46	113.96	24.46	9.34	6.16	18.01	6.18
126072517	CAMTA1	51.48	41.09	35.98	84.33	119.13	59.23	101.24
126072545	LOC126072545	15.11	24.05	28.45	9.36	5.62	5.38	5.45
126072546	LOC126072546	0.89	1.74	1.48	0.17	0.07	0.06	0
126072560	SRM	46.4	136.34	31.94	11.14	22.54	23.56	28.65
126072574	KIAA2013	28.84	52.49	36.2	6.97	11.18	14.91	4.11
126072578	MIIP	2.78	17.74	6.05	1.15	0.67	2.59	0.45
126072594	TMEM51	1.89	4.51	2.07	1.18	1.19	2.56	0.56
126072635	IFFO2	26	22.34	17.78	1.86	2.83	2.61	3.15
126072641	MRTO4	19.87	48.47	14.89	2.17	5.28	12.19	9.07
126072707	PITHD1	57.43	80.13	77.79	236.97	265.28	215.66	298.95
126072745	PAFAH2	0.44	6.07	1.58	0.99	3.24	2.57	2.62
126072756	HMGN2	165.67	174.75	161.33	572.42	575.78	332.14	244.87
126072766	NUDC	52.46	139.87	44.83	7.15	12.51	10.02	40
126072789	STX12	16.9	19.49	18.97	49.56	56.71	43.46	56.13
126072790	RPA2	13.47	30.94	27.72	80.06	103.41	81.64	39.27
126072805	TAF12	14.62	14.13	9.68	48.93	47.85	36.26	39.32
126072819	SNRNP40	39.98	34.95	20.46	277.83	251.83	237.59	214.84
126072852	RBBP4	118.2	122.48	110.52	404.06	471.59	372.68	318.33
126072862	AZIN2	46.7	80.75	44.83	320.95	416.26	321.71	390.21
126072876	NCDN	3.18	7.9	4.76	1.05	1.54	1.7	0.93
126072893	TRAPPC3	34.34	41.32	40.78	93.27	123.1	99.99	103.27
126072903	HEG1	1.61	1.98	2.6	0.03	0.03	0.19	0
126072907	MEAF6	41.7	41.84	41.53	181.06	164.37	115.1	136.66
126072916	YRDC	24.46	31.89	18.05	1.27	2.84	5.12	8.4
126072924	UTP11	126.78	126.2	85.49	387.99	375.67	263.13	239.91
126072982	PPIH	28	17.96	15.2	60.22	50.57	51.05	42.06
126073044	RPL35A	1987.17	427.78	175.22	2803.64	3332.11	2626.43	2472.59
126073065	CMPK1	19.86	24.66	33.07	105.47	96.88	73.36	68.29
126073092	LRRC42	124.31	44.76	39.24	156.81	139.28	126.56	301.89
126073107	TTC22	0.18	0.55	0.21	0.11	0.05	0.27	0.12
126073111	TMEM61	18.24	41.66	29.45	3.6	6.57	24.49	2.94
126073139	TM2D1	21.7	26.89	26.39	126.55	154.13	79.35	95.01
126073150	EFCAB7	1.1	0.28	3.3	7.43	6.78	3.56	4.64
126073198	FPGT	13.95	24.26	26.88	3.26	2.54	3.46	3.19
126073199	FBXO45	17.33	25.35	21.28	5.79	5.07	5.65	4.28
126073204	DNAJB4	23.23	30.96	37.04	52	80.97	60.73	102.37
126073217	TTLL7	12.77	33.01	25.13	5.37	4.57	8.13	5.97
126073280	DR1	18.28	24.99	20.27	85.3	79.42	56.85	51.92
126073296	GFI1	7.61	8.27	3.95	46.58	28.58	21.49	19.64
126073298	C3H1orf146	1.72	1.45	1.56	0.74	0	0.42	0
126073299	CDC7	10	8.29	7.11	19.12	17	18.28	13.66
126073338	ACP6	9.75	6.31	10.32	12.08	13.85	13.04	8.29
126073347	SEC22B	39.43	49.91	56.43	115.14	135.28	112.41	123.48
126073363	TENT5C	181.37	332.24	300.65	31.02	54.89	104.88	50.81
126073420	CAPZA1	68.5	87.24	124.43	178.07	241.49	174.95	163.84
126073425	RAP1A	38.47	36.52	34.45	150.93	112.5	78.25	132.51
126073432	KCNA2	0.1	0.46	0.32	0.1	0.12	0.32	0.03
126073436	CEPT1	6.95	5.6	6.6	17.61	18.15	14.8	23.38
126073438	WDR77	16.84	43.18	17.09	8.84	6.63	11.83	7.59
126073468	PSMA5	136.14	90.02	38.18	160.27	203.67	185.86	152.97
126073516	RTCA	26.08	23.74	24.93	110.77	102.83	93.28	88.6
126073518	MFSD14A	34.15	12.59	10.29	37.94	55.28	48.57	33.03
126073520	DBT	93.73	58.56	69.97	146.27	224.34	145.61	124.4
126073577	CERS2	30.45	39.65	46.04	97.91	106.42	80.14	77.09
126073593	PIP5K1A	44.28	9.17	8.76	3.14	7.3	8.17	11.03
126073594	PSMD4	131.92	168.11	244.1	423.51	402.28	421.78	589.81
126073597	PI4KB	62.12	74.65	65.13	274.41	329.42	272.35	473.39
126073686	C3H1orf43	18.1	21.14	17.19	57.29	66.79	46.93	50.98
126073688	HAX1	8.24	4.76	11.69	29.35	28.32	29.47	19.22
126073723	CLK2	22.97	24.9	21.41	53.81	53.64	49.65	119.87
126073729	RFC4	4.42	11.3	8.32	28.02	34.46	18.07	12.15
126073795	KIRREL1	0.81	1.47	1.7	0.16	0.23	0.15	0.04
126073850	CD48	2.87	2.84	3.28	4.06	1.07	6.59	0
126073862	PFDN2	89.64	47.68	43.03	142.61	180.29	179.94	145.32
126073875	MPZ	15.33	14.19	38.25	0.81	2.33	1.97	0.34
126073877	SDHC	8.54	4.72	4.93	26.3	27.53	23.65	21.61
126073900	NUF2	44.83	39.44	16.8	131.98	87.15	99.61	106.9
126073907	MGST3	7.4	22.26	27.69	96.37	122.51	85.17	64.22
126073917	MAEL	15.18	19.36	15.05	92.65	82.66	65.3	49.25
126073927	CCSAP	9.44	14.41	13.73	1.18	0.68	1.11	0.26
126073965	NME7	35.68	43.23	47.05	71.5	90.42	58.18	35.1
126073974	ATP1B1	28.93	77.25	38.98	7.21	8.74	19.77	6.12
126074013	LOC126074013	7.17	8.23	7.67	0.73	0.49	0.79	0.49
126074017	LOC126074017	18.84	19.74	17.75	0.75	0	1.34	0
126074018	ZNF558	8.24	15.43	19.59	1.68	1.69	1.65	1.13
126074219	POLR2H	21.32	13.73	19.59	58.95	49.68	34.3	31.95
126074630	PARL	73.33	183.43	115.51	2037.2	2153.4	1812.25	2314.37
126074849	ITGB1	17.14	24.87	26.33	1.96	3.3	1.76	3.59
126074879	ZNF438	4.8	9.4	8.91	1.82	2.2	2.05	1.69
126074901	RAB18	17.77	12.25	13.69	30.94	40.25	29.68	71.05
126074922	ARMC3	2.69	6.77	4.58	0.58	1.43	1.79	0.98
126074971	PRPF18	164.58	161.83	118.37	367.67	250.1	274.81	246.85
126074983	CDC123	31.22	48.49	53.49	149.9	160.18	133.62	232.93
126074987	ACTL6A	95.28	16.24	15.59	47.72	50.84	51.14	88.89
126074994	SFMBT2	24.42	30.58	28.92	10.32	11.16	10.76	4.38
126075004	MFN1	28.53	25.46	18.67	55.91	74.12	64.23	58.08
126075016	NET1	8.34	7.69	11.58	9.61	15.45	9.01	7.88
126075018	EXOC2	10.57	15.43	19.18	4.17	4.46	6.28	2.31
126075137	NECAP1	31.89	18.04	15.9	31.62	39.38	34.06	23.48
126075203	BORCS5	14.78	17.63	16.87	47.34	36.23	24.93	15.11
126075228	RERG	0	0	0	0	0	0	0.15
126075229	STRAP	105.14	34.09	18.48	76.84	109.5	85.62	140.55
126075242	LOC126075242	3.67	0.68	0.27	4.38	5.1	3.76	3.71
126075246	GOLT1B	26.09	18.91	26.1	100.58	115.21	86.79	102.98
126075247	LDHB	71.56	24.2	25.83	79.13	112.31	85.85	86.66
126075255	DNAI7	5.2	2.1	4.61	7.31	9.37	9.23	5
126075275	MED21	69.48	39.99	27.93	161.73	152.54	77.87	87.5
126075280	RESF1	13.35	35.24	20.68	6.34	9.59	8.87	1.11
126075315	PPHLN1	76.78	68.1	74.82	159.71	202.37	141.5	139.28
126075327	TWF1	41.47	32.66	27.57	71.57	92.61	76.5	79.38
126075347	RPAP3	29.3	20.54	23.99	75.88	58.35	61.37	65.63
126075352	HDAC7	5.03	6.4	5.56	0.37	0.49	1	0.35
126075362	ASB8	12.11	18.8	15.66	27.32	27.64	25.26	20.01
126075427	SMAGP	14.14	14.35	17.35	19.82	28.89	17.79	4
126075430	DAZAP2	921.88	1115.88	1070.14	2656.57	3072.92	2132.38	2330.09
126075443	TAMALIN	0.67	3.54	0.78	0.54	0.94	0.25	0
126075484	PFDN5	87.42	47.62	46.14	185.75	282.71	198.15	185.43
126075683	LOC126075683	160.1	76.2	59.46	300.05	269.32	210.5	160.74
126075685	HSD17B6	0.69	2.07	1.35	0.4	0.7	2.3	0
126075695	SHMT2	6.66	11.86	8.84	56.64	48.17	41.86	42.57
126075737	XPOT	11.19	9.05	7.66	29.36	35.06	27.13	21.23
126075768	RAP1B	234.98	86.08	72.98	186.35	270.46	205.33	283.19
126075791	CNOT2	119.44	48.94	43.62	125.81	165.93	137.96	141.7
126075805	RAB21	6.71	5.61	6.45	10.76	11.69	9.64	18.76
126075828	CSRP2	15.44	57.03	23.98	0.88	1.98	4.7	0
126075836	METTL25	2.4	8.6	3	1.09	0.86	2.34	1.06
126075837	CCDC59	14.38	29.65	26.87	5.53	4	5.27	3.45
126075840	SLC6A15	22.53	26.07	25.79	51.18	47.84	45.9	55.99
126075878	UBE2N	224.18	328.45	339.38	1291.12	1552.3	793.94	914.44
126075889	NR2C1	18.67	21.23	18.85	49.52	57.24	36.79	45.75
126075890	METAP2	77.82	55.29	55.3	167.93	157.74	149.04	107.94
126075903	CDK17	2.99	2.51	4.8	17.4	19.82	14.46	20.16
126075904	ELK3	31.61	21.26	26.03	69.11	49.59	34.91	56.61
126075926	ACTR6	5.73	8.59	10.82	9.65	13.45	9.1	9.59
126075932	ARL1	12.5	18.02	23.24	76.41	80.8	59.2	65.62
126075935	CHPT1	8.82	21.08	17.42	110.43	101.12	108.33	76.82
126076039	EIF3L	89.16	74.47	38.74	145.03	150.91	144.3	141.08
126076059	CBY1	3.51	2.26	1.84	29.86	35.13	24.73	21.3
126076073	ST13	120.68	84	61.99	208.16	196.87	146.35	160.28
126076087	PMM1	7.12	82.3	7.61	2.92	3.53	15.11	0.93
126076095	MEI1	27.52	64.76	37.01	13.36	13.56	19.69	5.87
126076110	NDUFA6	31.94	41.08	41.37	110.72	184.83	123.75	107.47
126076130	TSPO	5.64	4.39	12.29	38.69	51.9	48.54	5.35
126076147	PHF21B	1.49	11.92	0.21	0	0	0.62	0
126076153	FAM118A	5.45	17.39	8.93	0.95	1.15	1.31	0.43
126076156	ATXN10	27.56	45.39	53.65	8.07	8.55	9.27	3.91
126076170	TTC38	1	33.18	0.2	0.6	0.08	0.4	0.26
126076184	CRELD2	1.68	22.65	5.58	0.72	2.64	1.35	0
126076207	LOC126076207	42.64	22.33	24.33	143.52	106.03	89.69	66.78
126076322	LOC126076322	19.9	35.57	22.75	4.2	2.73	8.46	2.53
126076358	TDP2	2.57	3.99	3.68	14.49	14.97	25.33	10.72
126076504	TTLL8	0	0.83	0	0.12	0	0.22	0
126076514	LOC126076514	22.6	36.93	36.94	10.22	10.02	15.42	4.89
126076683	LOC126076683	1.36	1.97	1.71	0.48	0.35	0.92	0.19
126076684	LOC126076684	7.86	15.22	11.01	3.28	3.17	6.71	1.15
126076773	LOC126076773	7.86	12.8	11.43	2.09	1.17	3.82	1.16
126076776	C5H4orf33	5.75	7.54	4.31	17.06	13.56	11.85	9.65
126076790	SPRY1	5.53	6.33	5.32	15.68	17.56	14.35	11.43
126076791	SPATA5	16	19.21	28.8	41.64	44.79	47.81	36.86
126076821	LOC126076821	37.38	4.95	8.36	58.02	58.46	37.9	44.53
126076875	GAR1	3.1	5.2	3.53	15.34	9.95	7.28	9.84
126076878	OSTC	49	72.21	64.64	212.81	232.34	163.53	128.43
126076910	CISD2	18	21.18	14.24	43.59	52.19	30.01	28.09
126076915	UBE2D3	1369.93	2066.46	2174.22	5204.01	7128.51	3905.04	5146.58
126076924	SLC39A8	17.32	16.83	23	24.99	45.39	29.92	15.6
126076948	EIF4E	104.87	52.41	69.64	75.91	82.56	48.14	125.22
126076965	CCSER1	26.65	29.07	30.91	85.18	118.51	59.71	56.83
126076973	HERC5	18.34	12.39	12.55	1.6	1.66	4.34	0.15
126077001	GPAT3	23.56	13.77	20.42	0.96	2.72	3.02	0.69
126077047	NUP54	86.93	28.66	20.9	67.08	58.37	48.83	51.24
126077065	RCHY1	67.49	42.41	27.4	167.25	169.64	111.39	168.83
126077162	IGFBP7	11.16	23.15	11.49	6.74	5.76	10.54	2.69
126077180	OCIAD2	0.25	2.77	1.7	0.19	0.84	0.78	0.1
126077197	KCTD8	2.42	14.15	1.82	0.64	0.4	1.37	0
126077214	UGDH	8.93	4.83	10.87	10.2	15.9	10.97	16.27
126077215	LIAS	5.86	10.12	6.73	25.17	31.85	21.09	18.5
126077221	ZSCAN26	26.11	29.01	42.9	79.69	119.21	59.25	63.46
126077275	KCNIP4	4.91	2.85	5.72	17.19	7.44	17.57	6.05
126077287	FBXL5	53.31	54.84	50.16	145.56	175.23	160.02	138.36
126077298	RAB28	27.88	60.35	45.14	240.69	273	177.83	162.13
126077304	LYAR	9.25	20.75	13.8	1.64	3.36	1.54	0
126077336	TACC3	5.58	15.19	5.73	0.48	1.17	2.08	0.8
126077351	LOC126077351	2.88	1.85	7.15	0.12	0	0	0.88
126077354	MXD4	34.08	41.41	31.89	2.18	8.35	9	8.63
126077358	RNF4	4.03	11.46	5.31	0.99	1.4	2.34	0.45
126077362	ADD1	24.44	47.06	36	7.76	10.06	21.88	14.35
126077365	MFSD10	17.21	12.13	11.61	1.28	0.91	0.91	0.32
126077366	NOP14	2.09	4.85	0.7	0.28	0.42	0.1	0
126077378	LRPAP1	42.95	59.62	59.89	2.27	4.71	11.01	1.28
126077384	SH3TC1	0.09	1.1	0.18	0.06	0.11	0.47	0
126077399	TADA2B	2.28	18.66	3.46	1.5	0.5	1.83	0.2
126077400	GRPEL1	133.05	312.71	208.65	40.01	67.93	43.25	25.67
126077404	KIAA0232	10.6	12.91	9.9	1.21	1.07	1.6	2.34
126077419	PIGG	25.27	42.98	55.44	5.15	4.87	6.01	5.77
126077438	RASL11B	209.49	199.85	134.33	26.05	25.46	27.07	14.43
126077456	SMIM14	34.12	57.76	40.04	70.51	78.73	74.36	44.27
126077498	SLC25A31	0.72	2.23	4.21	38.82	37.22	24.83	28.81
126077527	ADAD1	5.32	7.6	9.77	61.12	42.47	33.62	39.45
126077764	BBS5	4.81	6.31	10.28	22.7	20.87	17.99	34.37
126077814	ATF2	27.41	35.67	31.81	60.33	68.65	51.56	83.89
126077817	ATP5MC3	117.16	176.6	172.09	1036.61	1358.85	996.81	840.83
126077831	MTX2	5.93	2.3	9.31	31.8	21.08	17.7	35.48
126077835	HNRNPA3	17.23	27.83	23.56	41.79	53.95	31.89	104.01
126077848	FKBP7	17.4	32.45	22.92	4.29	5.25	8.85	2.55
126077854	ITGA4	2.51	1.75	2.54	4.03	6.33	4.68	4.4
126077871	DUSP19	0.86	1.61	1.81	3.47	5.26	2.68	3.19
126077875	NUP35	80.45	59.92	49.62	177.62	156.26	157.44	143.89
126077886	BOLL	2.94	1.74	1.36	13.82	9.18	8.95	5.14
126077919	ORMDL1	33.6	59.19	63.14	144.12	241.93	115.14	190.01
126077934	STAT4	16.89	16.5	19.29	43.97	41.41	38.7	24.36
126077940	TMEFF2	8.89	21.49	5.53	10.91	7.89	12.35	6.69
126077970	CLK1	71.99	54.31	54.36	2.03	4.13	15.9	28.9
126077988	STRADB	35.19	62.66	60.25	155.15	304.15	173.73	249.48
126077990	TMEM237	0.82	2.36	3.72	11.13	14.43	8.13	9.99
126077992	FZD7	10.29	11.68	5.02	2.39	3.15	4.15	2.73
126078003	SUMO1	61.97	64.66	60.27	149.84	156.1	97.26	97.47
126078072	IGFBP2	22.47	29.37	32.05	1.23	1.22	2.76	0.26
126078131	CHPF	32.18	63.86	40.81	7.53	12.88	8.54	4.12
126078142	FARSB	41.75	77.4	46.67	206.69	484.59	241.36	299.26
126078169	MFF	81.33	109.9	112.42	503.58	613.34	378.71	406.8
126078222	KCNJ13	2.65	12.6	20.52	26.48	30.04	25.41	7.3
126078238	ACKR3	70.36	73.01	44.02	0.36	1.6	5.86	0.34
126078265	ASB1	1.8	3.21	2.07	0.17	0.62	0.21	0.24
126078299	ATG4B	2.24	13.57	1.6	2.23	0.97	2.31	1.81
126078323	SLC4A10	0.18	0	0	0.18	0.27	1.17	0.37
126078324	FASTKD1	1.1	8.44	1.06	0.43	0.57	1.78	0.13
126078361	CSNK2B	889.23	1219.65	1202.17	3557.77	3789.24	3047.4	3537
126078402	GTF3C3	0.37	1.98	1.02	1.35	1.95	2.61	1.89
126078405	RFTN2	0	0	0	0	0	0.09	0
126078407	MOB4	108.38	208.11	138.24	900.17	1117.27	694.76	664.89
126078417	ERBB4	49.35	73.16	78.04	24.79	24.13	23.82	12.2
126078477	NPPC	30.75	45.41	43.59	2.65	0.66	6.21	0.69
126078490	HES6	58.19	84.54	117.94	4.7	4.69	7.35	6.01
126078506	CCDC115	4.88	17.22	10.54	2.8	5.16	4.2	2.49
126078533	HS6ST1	10.74	26.39	9.42	0.25	0.44	1.67	0.53
126078545	EPB41L5	71.99	70.34	82.74	168.96	201.19	172.71	276.87
126078564	DPP10	0	27.32	0.18	0.23	0	0.22	0
126078574	LOC126078574	99.72	184.43	159.72	334.6	436.64	241.07	748.81
126078659	DLAT	2.17	3.05	3.24	18.88	29.77	18.85	23.96
126078669	PTS	9.3	7.14	11.47	122.3	129.65	57.66	43.41
126078671	TEX12	1.22	1.62	2.38	19.09	28.19	8.08	13.47
126078678	BTG4	2289.49	2666.89	2367.39	7880.96	6358.23	4210.36	4219.72
126078706	ABTB2	21.08	27.31	18.01	5.67	8.03	11.09	5.69
126078709	CAT	5.29	3.1	3.54	13.5	31.61	16.89	9
126078759	MED17	17.61	13.18	10.77	40.37	36.97	40.92	51.39
126078765	TAF1D	46.74	115.32	66.66	7.61	7.6	10	3.91
126078792	DEPDC7	49.8	39.67	21.14	264.69	154.24	154.25	235.36
126078795	ME3	3.5	7.06	5.99	1.22	1.17	2.39	0.83
126078796	FZD4	10.84	11.94	9.61	2.5	3.65	2.75	0.81
126078797	TMEM135	6.6	12.74	19.38	13.88	15.81	11.57	13.65
126078895	RTN4RL2	50.81	57.87	43.36	8.08	12.97	16.55	11.29
126079059	MRPL11	34.08	74.58	34.98	254.03	345.85	215.95	213.46
126079240	TAPBP	7.31	28.85	9.78	3.26	3.47	4.62	1.06
126079293	SMPD1	5.35	11.61	8.87	1.96	0.22	0.41	1.21
126079400	NUDT3	191.45	200.63	179.29	526.97	448.33	380.41	704.17
126079433	EIF3F	30.9	382.12	96.61	36.37	46.27	129.31	3.41
126079490	PSMA1	46.32	50	33.03	213.15	192.59	153.47	116.16
126079525	TSG101	186.36	292.23	262.29	727.11	948.5	704.01	1070.12
126079610	FANCF	14.77	29.49	36.92	4.56	4.55	3.11	1.44
126079670	IMMP1L	31.57	74.75	75.92	369.44	500.41	293.65	450.7
126079692	FBXO3	9.44	7.61	9.15	23.68	24.14	22.71	19
126079747	TP53I11	0.11	1.26	0.11	0	0	0	0
126079749	PEX16	5.25	12.51	19.79	2.69	3.01	3.45	3.03
126079772	F2	6.55	7.23	6.83	30.91	32.11	28.52	28.94
126079800	MTCH2	33.27	37.91	43.09	113.3	146.99	99.25	99.59
126079939	GLO1	15.57	21.73	16.93	31.38	39.22	25.52	22.43
126079977	KCNK5	3.11	4.55	3.17	0.41	0.82	1.31	0.43
126080112	EIF4G2	197.94	99.09	87.53	292.97	555.03	440.83	288.7
126080693	FGF19	26.63	16.36	31.68	2.57	1.92	2.41	0.67
126080695	LOC126080695	0.38	4.2	0.55	0.19	0	0.18	1.2
126080704	MED20	7.36	74.83	15.41	6.46	9.68	10.62	3.87
126080785	MRPS10	6.96	7.13	4.52	29.34	27.78	24.26	18.23
126080890	STX3	4.4	4.7	4.49	15.69	21.42	13.84	15.17
126080891	MRPL16	4.63	40.36	4.68	164.78	94.35	97.75	129.18
126080917	TMEM216	1.2	4.4	3.49	9.63	8.16	7.28	6.02
126080964	SLC3A2	19.28	40.93	104.56	9.42	7.44	10.33	6.14
126081005	PPP1R14B	49.11	97.04	66.92	252.64	219.55	319.39	243.8
126081008	CNPY3	23.6	71.33	57.11	4.32	6.68	6.95	2.46
126081025	SAC3D1	36.24	71.67	36.53	7.74	4.54	8.97	4.77
126081032	CDCA5	17.03	60.56	31.87	5.6	7.42	16.02	3.28
126081044	CDC42EP2	1.35	3.97	14.39	0.9	0.75	1.27	0
126081056	ZNRD2	22.3	170.33	16.69	4.46	2.83	14.54	18.47
126081057	FAM89B	3.54	76.02	9.28	2	2.22	1.15	0.96
126081081	EIF1AD	15.42	74.91	47.23	6.4	7.4	7.06	7.68
126081101	RBM4	412.91	652.87	386.96	1281.89	1164.48	1029.67	1177.04
126081102	LOC126081102	12.49	30.09	31.26	156.49	153.6	97.83	149.14
126081106	C7H11orf80	11.08	10.92	15.08	1.34	1.29	1.24	0.92
126081169	FADD	3.95	11.11	4.85	0.41	0.71	0.55	0.25
126081182	CARS1	2.86	24.35	2.98	0.23	0.41	0.91	0
126081186	LOC126081186	0.91	0.42	0.84	0.07	0.02	0.06	0.48
126081206	MOB2	6.31	26.23	15.82	1.84	3.26	2.69	0.64
126081229	DEAF1	7.31	9.69	14.32	0.86	0.96	1.59	0.87
126081258	RIC8A	4.07	7.55	7.16	1.23	1.02	2.82	0.61
126081369	DLD	13.13	2.32	3.05	2.83	4.33	3.4	8.56
126081383	PMPCB	19.16	11.1	10.75	19.26	33.9	20.06	27.1
126081384	ORC5	19.59	17.46	27.42	51.28	78.86	58.95	39.99
126081437	ANKMY2	96.29	62.55	45.92	129.4	116.48	121.85	94.16
126081460	ICA1	17.86	20.24	15.96	43.23	64.65	43.54	38.94
126081465	HIBADH	13.57	19.99	23.88	55.53	75.07	44.19	40.82
126081513	GPR22	1.48	4.78	3.59	13.12	19.12	7.67	10.89
126081573	LOC126081573	0.26	22.45	0.77	0.27	1.21	1.52	0
126081644	TOMM7	20.97	38.4	29.91	517.45	458.91	308.13	208.56
126081661	SRI	1.24	1.37	3.46	7.64	9.36	6.75	3.44
126081692	HERPUD2	48.92	68.35	72.21	200.89	190.39	120.1	148.8
126081711	NPC1L1	0.38	3.6	0.08	0.41	0.2	0.94	0.04
126081746	GRB10	21.78	31.95	31.98	1.86	2.51	5.76	1.02
126081755	SPATA48	0	4.72	0	0.14	0	0.19	0
126081762	FAM221A	5.54	27.18	8.68	2.95	2.68	6.9	2.59
126081800	AKR1D1	21.79	32.12	36.16	4.14	5.46	6.74	5.45
126081815	STARD3NL	45.62	64.5	40.85	569.3	552.47	330.31	324.99
126081836	PSMA2	141.46	76.02	54.43	318.22	343	298.96	224.85
126081857	PKHD1	0.07	2.6	0.07	0.02	0.12	0.69	0
126081933	KLHL7	185.98	172.57	134.46	498.39	468.38	392.15	365.09
126081938	MALSU1	23.06	50.62	14.79	2.99	5.07	11.93	11.67
126081961	TBRG4	3.35	6.98	10.82	0.3	1.98	0.27	0.08
126081970	LSM8	13.24	9.68	17.8	21.55	23.07	17.94	16.73
126081976	NDUFA4	18.69	15.17	22.56	93.12	172.41	119.61	20.6
126081984	TMEM243	1.77	2.74	3.02	40.56	35.06	17.97	20.41
126081989	LOC126081989	25.07	32.04	30.16	55.42	52.72	37.68	40.23
126082003	BCL6	35.39	53.35	67.62	4.19	10.04	9.05	2.27
126082011	TMEM60	42.57	112.88	44.77	347.56	412.85	236.06	234.14
126082018	MEST	19.54	26.57	32.73	85.22	126.43	96.01	81.07
126082044	KRBA1	2.59	5.66	4.23	0.62	0.68	1.07	0.51
126082050	SNRPC	338.45	223.69	119.77	403.64	491.84	384.35	340.46
126082061	FAM83B	0.28	1.02	0.37	0	0.04	0.13	0
126082062	RINT1	13.18	13.55	17.93	18.74	22.74	19.47	18.73
126082242	LOC126082242	12.8	20.47	19.45	7.59	5.25	7.55	3.13
126082267	BET1	36.16	10.21	6.03	38.07	19.29	25	36.92
126082289	MET	0.37	7.68	0.33	0.17	0.13	1.03	0.35
126082292	CHN2	39.47	38.22	32.98	93.8	99.91	108.71	76.72
126082378	PRIM2	9.14	16.85	19.39	34.82	49.49	34.9	16.72
126082478	PTP4A1	23.61	31.54	22.55	53.18	61.51	52.74	57.53
126082629	SHB	17.35	13.15	6.73	1.65	2.52	6.34	2.62
126082641	CDKN2B	20.62	21.27	20.51	1.86	3.12	2.73	0.69
126082652	PPP6C	214.06	216.81	197.63	505.2	460.66	373.31	554.42
126082663	SPTLC1	8.68	11.03	13.25	23.63	34.04	25.55	24.65
126082674	PSMD5	6.9	7.65	7.98	57.08	86.56	41.21	33.22
126082710	SLC17A5	1.88	2.82	6.15	7.36	9.31	6.58	3.37
126082753	SNX30	10.57	112.27	12.35	8.8	5.91	8.89	8.1
126082770	LOC126082770	3.25	2.32	2.7	0.37	0.3	0.29	0.33
126082839	LURAP1L	3.38	3.54	2.19	1.13	1.69	2.37	2.37
126082879	WDR5	6.29	13.13	11.53	2.37	4.41	2.84	3.43
126082910	ANXA1	2.07	3.26	5.15	12.04	17.07	11.72	1.7
126082913	INVS	37.45	70.42	56.97	9.24	8.84	14	5.44
126082914	TEX10	25.92	32.33	35.24	58.38	57.45	57.96	46.63
126082915	TMEFF1	67.65	52.43	43.17	201.68	158.91	145.01	193.5
126082922	LOC126082922	6	5.15	7.58	1.52	0.66	1.03	0.38
126082935	DPH7	1.24	32.45	1.89	1.23	0.44	0.31	0.76
126082946	CENPP	14.15	29.36	18.95	4.1	6.35	4.8	1.52
126082963	STOML2	149.29	127.43	94.05	321.24	300.85	364.38	373.79
126082968	HMGN3	1.38	1.83	1.67	21.48	21.04	9.74	10.14
126083025	ENDOG	0	2.02	0	1.04	1.39	1.56	0.99
126083049	MRPS2	54.64	121.52	109.06	9.55	27.97	27	3.44
126083055	LOC126083055	37.29	45.12	43.53	294.45	354.86	227.91	307.79
126083117	CLTA	77.27	318.07	95.8	361.76	510.34	408.04	360.79
126083136	UAP1L1	4.92	6.83	3.86	0.09	0.2	0	0
126083149	ELAVL2	72.3	67.44	79.59	214.21	217.79	136.77	275.01
126083230	PABIR1	1.11	0.87	1.07	0.01	0	0.03	0.18
126083268	DMRT2	38.29	59.57	28.27	3.47	2.77	3.82	1.09
126083316	RRAGA	162.28	382.71	273.59	978.9	723.64	539.24	748.5
126083340	USP20	5.42	7.94	8.32	0.3	0.65	0.94	0
126083342	RARS2	14.65	14.69	13.64	47.4	68.44	47.02	38.43
126083349	SLC35A1	13.7	10.34	8.64	40.73	43.22	29.36	35.45
126083362	ROR2	1.47	5	2.75	0.56	0.69	1.46	0.22
126083364	AKIRIN2	299.65	519.48	466.83	2807.09	2532.22	1554.44	2379.57
126083372	SMU1	66.54	94.14	59.81	88.06	132.12	106.3	105.35
126083378	AQP7	0	0.89	0	0.34	0	2.21	0
126083408	CDK9	71.85	97.15	41.43	95.35	107.25	94.42	110.91
126083418	PM20D2	1.33	1.2	2.42	3.88	4.99	3.02	3.09
126083419	EXD3	20.75	47.39	33.11	8.12	7.64	23.81	3.14
126083449	SEC61B	308.49	354.64	294.86	936.71	955.05	746.97	381.39
126083524	TP53BP1	4.58	0.87	2.01	3.09	2.61	7.22	5.98
126083675	LOC126083675	75.91	23.14	14.65	96.92	75.65	64.43	77.95
126083740	NUBPL	7.44	7.77	10.43	16.46	19.9	12.29	17.63
126083753	FBXL4	5.61	9.45	12.75	21.38	28.33	20.41	15.71
126083769	HYPK	384.37	61.2	37.98	387.21	432.52	558.56	686.55
126083809	SNAP23	19.46	25.7	30.65	65.84	79.57	59.95	46.98
126083827	STYX	2.2	2.91	4.88	4.65	5.74	3.32	3.47
126083829	GNPNAT1	2.82	5.68	6.85	15.53	8.47	7.01	25.42
126083835	PPM1A	32.32	20.27	15.67	59.72	70.06	47.68	55.37
126083841	EHD4	36.76	83.37	37.7	37.4	39.05	53.63	38.54
126083842	L3HYPDH	4.41	19.85	9.31	4.07	3.27	7.44	1.39
126083880	TTC9	1.45	52.48	0.77	0.29	0.29	2.87	0.08
126083883	SLC7A8	86.8	169.61	107.65	51.21	41.46	49.7	34.95
126083891	TC2N	4.42	3.3	4.79	9.4	9.53	14.57	6.44
126083894	GRIK2	2.19	2.75	1.9	8.21	8.99	8.68	5.09
126083899	RTRAF	54.51	124.59	91.23	327.67	321.9	262.15	449.71
126083948	METTL3	4.25	8.7	5.28	39.59	40.31	47.86	61.51
126083968	ACTR10	12.31	13.2	11.18	93.57	113.5	68.65	95.88
126083974	CHAC1	73.73	177.46	117.5	57.73	46.21	57.37	31.63
126084004	ITPKA	0.18	3	1.56	0	0	0.34	0.19
126084074	KHNYN	0.25	2.25	0.26	0.17	0.18	0.3	0.09
126084118	DCAF4	15.61	26.57	22.38	5.03	4.75	11.51	2.43
126084153	PAX9	1.44	3.26	1.95	1	0.37	0.92	0.62
126084154	CNIH1	189.16	46.16	35.63	168.49	141.09	171.24	223.59
126084229	PPP2R3C	18.97	12.01	21.02	84	130.94	60.74	74.27
126084234	GMFB	3.86	6.11	9.31	21.07	29.43	15.94	36.41
126084244	NDRG2	7.31	25.49	9.11	1.31	2.52	3.23	1.18
126084246	NGDN	28.43	32.78	23.63	117.32	101.5	69.74	91.41
126084251	FIG4	6.04	5.92	8.53	15.99	23.49	20.67	17.3
126084261	AHSA1	118.98	223.42	199.02	518.83	600.47	489.56	1059.82
126084285	PSMB5	51.72	23.47	34.77	58.17	67.28	57.26	30.2
126084311	STXBP6	5.93	8.44	6.88	28.15	31.18	21.27	18.9
126084316	C10H14orf119	15.55	18.92	15.9	38.64	50.82	32.86	21.87
126084317	DLL4	2.93	0.84	0.92	0.35	0.09	0.16	0
126084350	TMEM229B	0.86	5.02	0.95	1.01	0.7	1.55	1
126084439	SAV1	95.36	70.05	46.66	158.11	178.71	126.88	177.18
126084461	COQ6	21.71	14.25	17.71	44.09	84.15	46.32	41.04
126084497	PARP2	6.88	3.49	3	13.99	17.38	10.69	12.48
126084500	TTC5	7.39	5.33	6.67	60.31	54.17	61.91	48.76
126084571	TUBE1	14.29	13.62	10.04	51.1	47.88	45.84	43.2
126084685	LOC126084685	15.6	13.37	25.26	1.48	1.22	1.43	2.38
126084717	POLE2	2.34	2.58	4.73	13.71	23.02	19.77	19.68
126084718	MGAT2	136.16	184.52	87.67	21.36	29.12	41.36	13.1
126084719	KLHDC2	29.71	52.26	45.05	327.14	362.47	273.71	246.17
126084725	SEC23A	35.07	24.75	30.76	52.36	64.48	61.94	58.48
126084774	TRMT61A	4.61	35.98	1.05	0.56	1.64	1.03	0.62
126084778	PRMT5	12.1	11.02	15.65	28.87	31.9	25.48	29.84
126084785	HAUS4	9.08	14.01	18.39	56.2	69.55	60.88	64.76
126084798	CDIN1	49.63	57.05	48.44	270.97	298.6	193.85	207.62
126084803	TECPR2	0.5	0.63	0.49	0.04	0.16	0.04	0.12
126084988	ZNF304	3.37	7.25	1.69	0.46	1.43	1.44	1.56
126084997	LOC126084997	0.69	3.84	0.78	0.34	0	0.22	0
126085003	LOC126085003	1.16	4.23	4.22	0.58	0.44	0.14	0
126085018	ASF1A	92.22	85.31	86.94	178.27	151.02	151.4	138.55
126085024	SMAD2	7.69	10.83	9.59	20.3	19.35	16.33	22.2
126085057	LOC126085057	0.75	2.47	0	0	0.11	0	0
126085061	LOC126085061	6.93	46.11	11.83	3.63	3.92	7.09	0.79
126085064	LOC126085064	3.34	7.67	16.07	0.35	0.53	0.59	0.92
126085128	PTPRM	0.42	1.67	0.92	0.53	0.32	1.98	0.5
126085140	DYM	39.9	32.04	39.27	64.64	85.08	66.96	72.68
126085147	RMC1	5.98	10.14	14.96	37.92	57.31	51.99	76.46
126085189	LDLRAD4	7.39	10.41	11.41	2.76	2.92	2.92	1.42
126085196	SS18	12.8	17.94	25.25	46.31	62.95	47.73	36.9
126085214	LENG1	2.03	52.59	3.95	2.04	2.62	4.65	0.61
126085227	TRIM28	19.8	37.51	41.14	4.84	6.81	10.51	2.19
126085238	ZNF8	0.56	0.93	0.39	0	0.07	0.26	0.06
126085244	LOC126085244	1.26	6.18	4.13	0.61	1.13	0.4	0.19
126085269	PPP5C	1.73	1.67	1.07	5.86	5.36	6.68	11.77
126085292	LENG8	37.54	37.53	31.98	9.36	11.26	11.33	11.45
126085293	LENG9	17.93	58.01	12.95	1.91	1.81	3.07	0.87
126085355	PPP1R15A	71.2	88.17	172.79	7.64	8.23	9.59	10.2
126085393	MAMSTR	7.75	12.45	7.3	2.28	2.76	3.28	0.96
126085410	LIN37	25.91	38.35	84.92	16.5	16.43	18.56	4.58
126085470	SMAD7	22.31	25.02	14.6	3.43	4.97	4.75	0.49
126085473	NECTIN2	109.8	88.61	117.31	5.73	8.55	10.93	4.29
126085486	PPP1R14A	5.39	8.18	9.95	1.87	2.42	1.74	0.2
126085490	QPCTL	3.84	32.72	10.29	3.98	3.64	4.2	1.55
126085503	ALPK2	0.22	2.29	0.21	0.09	0.22	0.49	0.09
126085521	THOC1	26.07	19.64	10.94	47.61	41.03	33.15	47.95
126085589	SIX5	3.5	5.08	2.5	1.17	2.45	1.29	2.79
126085593	ZNF407	2.26	4.64	3.33	0.54	0.57	0.81	0.45
126085657	FXYD3	0	0.74	0.41	0	0	0.39	0
126085663	STX7	45.26	72.3	71.49	245.06	363.69	171.27	369.51
126085720	PRMT1	407.83	593.89	360.39	771.54	832.58	833.98	1188.54
126085765	ZNF524	7.51	11.28	11.07	4.26	3.24	1.67	2.78
126085787	SEH1L	29.07	22.77	31.72	32.78	45.61	44.01	42.39
126085814	TBPL1	79.88	99.61	103.18	453.74	466.72	262.48	335.45
126085843	HBS1L	12.22	4.04	5.91	11.94	13.26	12.93	15
126085844	KCNC3	53.49	13.35	9.18	2.96	0.61	2.43	9.14
126085910	IER3IP1	3.08	32.15	33.44	104	157.31	73.36	111.6
126085922	NOSIP	7.15	26.33	2.83	0.39	0.97	1.82	7.11
126085959	PPP2R1A	92.91	68.69	88.63	168.25	157.79	166.52	323.32
126085966	IMPA2	2.11	11.03	3.26	0.36	0.76	0.87	0.44
126085980	ZNF236	10.39	16.41	20.1	3.59	2.63	4.01	2
126086002	SNRPD1	202.66	122.61	97.3	1110.52	941.71	801.7	973.56
126086038	LOC126086038	0.44	6.58	0.34	0	0.96	1.41	0.09
126086068	LOC126086068	0.36	1.72	0.93	0	0	0.09	0.73
126086083	TNFRSF11A	0.4	4.01	0.69	0.29	0.24	0.59	0.23
126086088	TYMS	20.79	27.65	19.36	135.7	139.49	143.38	142.73
126086089	LOC126086089	1.86	3.7	3.97	0.7	0.66	0.86	0.55
126086105	REPS1	24.65	13.66	15.19	49.51	41.11	42.41	77.44
126086111	GAREM1	6.34	7.47	6.43	1.83	2.12	2.43	2.79
126086124	LOC126086124	3.6	4.89	5.34	10.74	11.5	9.28	7.4
126086130	ABRACL	1.92	5.53	3.74	16.44	24.56	16.77	14.13
126086249	RNF146	98.15	149.34	179.55	361.65	520.49	337.86	356.21
126086264	LOC126086264	0.04	3.16	0.32	0.08	0.17	0.16	0.09
126086278	LOC126086278	21.4	25.21	29.79	6.67	7.26	8.25	4.02
126086389	PEX3	5.58	12.62	11.62	36.77	53.08	36.24	52.05
126086458	ARHGEF10	31.72	58.52	44.34	4.52	9.47	13.38	1.88
126086459	TNRC18	2.74	2.07	2.11	1.12	1	1.06	1.41
126086514	CENPA	33.67	62.58	43.79	1.49	4.44	8.12	0.44
126086525	EIF2AK1	2.27	10.98	3.67	2.06	3.61	2.64	1.31
126086526	AIMP2	4.64	130.93	9.69	14.03	13.31	11.26	1.4
126086535	IAH1	21.74	57.77	45.99	4.78	10.13	10.81	4.52
126086545	SNRNP25	0	88.86	4.61	1.19	1.18	1.11	2.46
126086565	METTL9	32.98	49.44	41.45	278.49	247.37	203.01	181.16
126086570	TRIM50	5.57	5.41	3.61	35.08	36.44	34.15	19.54
126086593	CDIP1	5.35	16.24	9.84	8.18	2.93	14.56	2.56
126086607	SUN1	2.51	9.84	5.78	0.66	1.37	1.89	0.08
126086672	KATNA1	4.7	9.02	6.76	19.14	23.36	14.07	13.16
126086701	SOX8	22.71	31.97	5.45	1.15	1.04	1.37	0.44
126086741	LRP11	6.9	11.53	6.34	1.62	1.9	2.66	1.53
126086794	AMZ1	0.31	0.44	0	0	0	0	0
126086796	NBAS	5	4.33	7.92	24.85	28.73	11.96	26.15
126086798	DDX1	22.16	7.8	8.65	27.12	39.22	31.23	34.37
126086844	MAFK	13.91	36.97	17.89	0.39	1.26	4.96	0.44
126086880	GNB2	41.91	68.58	51.34	209.96	146.45	162.06	141.51
126086895	DCTN5	4.21	5.5	6.05	19.8	16.52	15.23	12.41
126086917	YPEL3	322.95	408.34	437.05	1435.48	1257	1198.01	1436.63
126086981	SRRT	21.76	46.35	16.53	8.54	7.5	12.26	12.34
126087004	ACHE	16.64	23.77	19.15	0.39	0.87	1.75	1.35
126087016	NFATC2IP	17.41	22.68	14.29	3.63	4.03	7	5.11
126087089	CNKSR3	5.06	5.71	3.31	0.59	0.74	1.11	0
126087094	PGP	77.8	178.07	52.77	29.02	35.59	31.68	13.47
126087114	LFNG	13.72	20.27	22.1	2.08	2.42	5.33	1.93
126087127	DNAJC30	24.07	33.72	14.46	5.96	1.36	6.17	6.24
126087129	TSR3	3.96	31.31	7.44	0.57	3.69	1.87	0
126087148	MCPH1	11.51	10.45	15.23	1.27	1.28	2.99	0.14
126087153	VGF	56.28	44.29	52.75	1.99	5.3	5.39	16.62
126087169	KDELR2	110.94	187.84	154.13	492.57	613.5	431.64	402.6
126087199	NPTX2	4.77	7.03	9.03	0.34	0.24	0.99	0.07
126087211	LOC126087211	0.07	0.53	0	0	0	0	0.07
126087217	ZNF668	30.49	40.41	10.23	1.32	3.52	6.19	4.14
126087233	LOC126087233	7.6	13.38	10.9	2.36	2.48	4.64	1.08
126087246	BCL7C	15.44	18.35	13.58	123.68	107.68	114.53	84.83
126087269	ASL	3.65	1.98	2.18	0	0.14	0.66	0
126087306	POLR2J	93.13	111.85	144.23	320.31	346.32	255.14	264.93
126087323	AXIN1	11.2	19.74	27.2	3.27	4.29	6.35	1.7
126087326	RAB11FIP3	24	36.11	31.61	4.2	5.99	8.76	3.08
126087336	MAD1L1	5.54	7.66	2.15	0.45	0.67	1.69	0
126087359	DYNLT1	20.03	43.97	34.82	70.32	156.24	105.45	86.94
126087375	FSCN1	19.53	47.42	13.94	4.01	5.1	7.4	2.87
126087384	LEO1	17.72	11.84	5.52	48.07	27.52	34.15	29.25
126087434	MRPL18	15.73	15.3	11.96	36.08	35.85	29.75	24.02
126087440	YPEL5	196.99	283.91	161.99	572.9	610.85	398.48	322.34
126087546	KPNA7	2.36	2.66	2.5	24.16	19.13	33.77	44.26
126087565	PPP1CB	33.06	34.7	43.9	72.11	85.12	76.98	117.84
126087567	FAM20C	10.17	8.33	13.14	1.29	1.12	1.32	2.56
126087568	PDGFA	36.03	96.05	33.16	13.19	12.3	13.4	5.35
126087573	PKD1	0.47	1.33	0.72	0.09	0.07	0.13	0.14
126087666	GUCY1A1	0.32	1	0.34	0.25	0.08	0.26	0
126087669	SNRPN	5.27	8.88	9.16	36.68	59.32	42.12	30.48
126087676	ADAMTS17	21.35	38.29	25.25	4.16	5.5	9.35	3.53
126087713	NTRK3	0.08	50.5	0.24	0	0.25	2.26	0
126087714	MAP2K1	38.26	41.15	21.58	106.93	181.48	127.67	158.75
126087722	DCHS2	0.34	11.44	3.19	0.39	0.33	2	0.3
126087724	KLF13	2.31	9.49	5.5	0.51	0.36	1.38	0.61
126087782	RAB11A	711.06	618.1	567.32	1635.04	1568.83	1194.21	1256.56
126087812	NMB	27.67	47.56	39.64	7.14	4.09	5.59	1.42
126087818	ANXA2	45.35	80.19	58.61	235.19	388.2	302.2	143.18
126087826	IMP3	93.69	546.76	148.79	37.65	38.61	52.03	27.13
126087885	GTF2A2	34.65	28.56	20.52	303.73	350.34	149.1	106.18
126087886	C13H15orf61	12.76	29.44	39.8	104.24	121.88	72.03	49.86
126087897	MORF4L1	162.07	196.26	207.67	444.38	534.51	366.66	422.54
126087919	GLCE	24.4	38.03	26.57	6.05	11.13	11.66	5.52
126087943	MESD	27.4	66.52	77.7	7.72	8.88	14.48	7.88
126087961	KLHL25	15.79	16.18	5.34	6.46	5.46	6.83	5.35
126087972	CSK	12.17	6.42	7.63	30.32	29.09	19.62	32.65
126087999	SCAMP2	11.06	20.6	33.6	4.18	5.17	4.87	3.32
126088011	CIAO2A	19.46	64.41	39.59	215.66	236.76	122.29	172.86
126088016	HERC2	2.42	10.63	2.52	0.15	0.35	1.06	0.74
126088020	PLEKHO2	4.02	7.05	4.25	0.78	0.64	5.09	0.2
126088025	INTS14	21.11	15.16	17.05	71.77	63.55	61.77	89.92
126088035	SNRPA1	24.99	36.38	30.34	128.58	122.23	98.12	88.05
126088058	SYNM	6.85	7.21	4.4	0.32	0.27	0.9	0.33
126088079	ADAMTSL3	0.2	2.77	0.38	0	0.08	0.3	0.04
XLOC_010547	XLOC_010547	0	4.43	0	0	0	0.5	0
XLOC_014699	XLOC_014699	14.93	25.34	19.16	2.85	2.05	6.53	0.53
XLOC_015287	XLOC_015287	0.27	6.22	0.53	0.81	0	1.53	0
XLOC_016493	XLOC_016493	18.97	21.99	26.19	1.82	2.26	1.46	0.95
XLOC_017495	XLOC_017495	0.39	2.63	0	0.08	0.16	0.37	0
XLOC_022995	XLOC_022995	49.4	81.05	69.61	544.6	537.55	435.57	302.35
XLOC_023771	XLOC_023771	0	2.03	0.96	0	0	0.31	0
XLOC_023932	XLOC_023932	0	3.21	0.93	0.19	0.57	1.43	0

## Sheet: FPKM_epigenetic-D2A2-D4A4
D2A2
Gene ID	Gene symbol	Arr2cell_1 FPKM	Arr2cell_2 FPKM	Arr2cell_3 FPKM	Dev2cell_1 FPKM	Dev2cell_2 FPKM	Dev2cell_3 FPKM
126072132	DNMT1	734.16	245.48	280.28	1088.76	969.77	577.02
126061641	KDM5B	15.56	15.81	12.23	0.77	1.92	1.37
126073002	KDM4A	4.17	8.42	4.43	1.39	1.38	0.97
D4A4
Gene ID	Gene symbol	Arr4cell_1 FPKM	Arr4cell_2 FPKM	Arr4cell_3 FPKM	Dev4cell_1 FPKM	Dev4cell_2 FPKM	Dev4cell_3 FPKM
126061641	KDM5B	27.34	40.44	44.16	4.26	5	4.09
126073002	KDM4A	8.75	8.46	6.77	2.54	2.67	4.01
