# Supplementary material for: Transcriptomic insights into developmental arrest in fluorescent labeling transgenic Asian elephant (Elephas maximus) embryos via inter-order cloning
Source: Front Cell Dev Biol. 2025 Feb 20;13:1532962. doi: 10.3389/fcell.2025.1532962 (PMC11907086; doi:10.3389/fcell.2025.1532962)
Supplement: Supplementary file 5 [file Table4.xlsx]

## Sheet: GO-total-D2D4
GO Term ID	GO Term	Level 1	Level 2	Term Candidate Gene Num	Total Candidate Gene Num	Term Gene Num	Total Gene Num	Rich Ratio	P value	Q value
GO:0005634	nucleus	cellular_component	cell	432	1081	5370	20096	0.0804469	1.56226e-22	7.67224e-19
GO:0005654	nucleoplasm	cellular_component	organelle part	277	1081	3158	20096	0.0877137	4.26274e-18	1.04671e-14
GO:0032197	transposition, RNA-mediated	biological_process	cellular process	26	1016	86	17268	0.302326	1.80644e-12	2.95714e-09
GO:0003964	RNA-directed DNA polymerase activity	molecular_function	catalytic activity	25	941	97	17741	0.257732	2.48713e-11	3.05358e-08
GO:0010499	proteasomal ubiquitin-independent protein catabolic process	biological_process	cellular process	12	1016	22	17268	0.545455	6.03124e-10	5.92388e-07
GO:0005839	proteasome core complex	cellular_component	cell	11	1081	20	20096	0.55	1.11344e-09	7.81156e-07
GO:0009036	type II site-specific deoxyribonuclease activity	molecular_function	catalytic activity	20	941	74	17741	0.27027	9.78562e-10	7.81156e-07
GO:0031145	anaphase-promoting complex-dependent catabolic process	biological_process	cellular process	20	1016	70	17268	0.285714	1.99392e-09	1.22402e-06
GO:0036388	pre-replicative complex assembly	biological_process	cellular component organization or biogenesis	15	1016	41	17268	0.365854	4.72711e-09	2.57943e-06
GO:0032199	reverse transcription involved in RNA-mediated transposition	biological_process	cellular process	20	1016	74	17268	0.27027	5.79221e-09	2.84455e-06
GO:0090305	nucleic acid phosphodiester bond hydrolysis	biological_process	cellular process	20	1016	86	17268	0.232558	9.16306e-08	4.09089e-05
GO:0061418	regulation of transcription from RNA polymerase II promoter in response to hypoxia	biological_process	biological regulation	14	1016	45	17268	0.311111	1.63307e-07	6.68336e-05
GO:0016579	protein deubiquitination	biological_process	cellular process	28	1016	166	17268	0.168675	4.19207e-07	0.000158363
GO:0010972	negative regulation of G2/M transition of mitotic cell cycle	biological_process	biological regulation	13	1016	42	17268	0.309524	4.83692e-07	0.000169672
GO:0019773	proteasome core complex, alpha-subunit complex	cellular_component	cell	6	1081	8	20096	0.75	6.09511e-07	0.000199554
GO:0005737	cytoplasm	cellular_component	cell	336	1081	4988	20096	0.0673617	9.92159e-07	0.000304531
GO:0005829	cytosol	cellular_component	cell	295	1081	4294	20096	0.0687005	1.19777e-06	0.000326791
GO:0060071	Wnt signaling pathway, planar cell polarity pathway	biological_process	biological regulation	14	1016	52	17268	0.269231	1.17573e-06	0.000326791
GO:0070498	interleukin-1-mediated signaling pathway	biological_process	biological regulation	16	1016	69	17268	0.231884	1.82891e-06	0.000472724
GO:0003723	RNA binding	molecular_function	binding	96	941	1122	17741	0.0855615	1.95315e-06	0.000479595

## Sheet: GO-total-D4D8
GO Term ID	GO Term	Level 1	Level 2	Term Candidate Gene Num	Total Candidate Gene Num	Term Gene Num	Total Gene Num	Rich Ratio	P value	Q value
GO:0003723	RNA binding	molecular_function	binding	40	200	1122	17741	0.0356506	6.16394e-11	1.03246e-07
GO:0005654	nucleoplasm	cellular_component	organelle part	72	224	3158	20096	0.0227992	6.16893e-10	5.063e-07
GO:0006412	translation	biological_process	cellular process	18	216	234	17268	0.0769231	9.06806e-10	5.063e-07
GO:0000398	mRNA splicing, via spliceosome	biological_process	cellular process	16	216	218	17268	0.0733945	1.57466e-08	5.27511e-06
GO:0003735	structural constituent of ribosome	molecular_function	structural molecule activity	16	200	238	17741	0.0672269	1.26075e-08	5.27511e-06
GO:0010468	regulation of gene expression	biological_process	biological regulation	17	216	293	17268	0.0580205	1.73563e-07	4.84531e-05
GO:0022627	cytosolic small ribosomal subunit	cellular_component	organelle part	8	224	57	20096	0.140351	2.17241e-07	5.19828e-05
GO:0005737	cytoplasm	cellular_component	cell	90	224	4988	20096	0.0180433	2.631e-07	5.50867e-05
GO:0071013	catalytic step 2 spliceosome	cellular_component	organelle part	9	224	82	20096	0.109756	3.27356e-07	6.09246e-05
GO:0005840	ribosome	cellular_component	cell	7	224	53	20096	0.132075	1.94084e-06	0.000325091
GO:0008270	zinc ion binding	molecular_function	binding	26	200	834	17741	0.0311751	2.57101e-06	0.000391495
GO:0005634	nucleus	cellular_component	cell	90	224	5370	20096	0.0167598	7.49215e-06	0.000991165
GO:0006413	translational initiation	biological_process	cellular process	10	216	135	17268	0.0740741	7.69262e-06	0.000991165
GO:0000184	nuclear-transcribed mRNA catabolic process, nonsense-mediated decay	biological_process	biological regulation	10	216	138	17268	0.0724638	9.34764e-06	0.00110398
GO:0016607	nuclear speck	cellular_component	organelle part	16	224	395	20096	0.0405063	9.8864e-06	0.00110398
GO:0022626	cytosolic ribosome	cellular_component	cell	8	224	99	20096	0.0808081	1.50721e-05	0.00140255
GO:0048027	mRNA 5'-UTR binding	molecular_function	binding	5	200	28	17741	0.178571	1.37839e-05	0.00140255
GO:0061630	ubiquitin protein ligase activity	molecular_function	catalytic activity	14	200	316	17741	0.0443038	1.4651e-05	0.00140255
GO:0005829	cytosol	cellular_component	cell	75	224	4294	20096	0.0174662	1.66338e-05	0.0014664
GO:0002181	cytoplasmic translation	biological_process	cellular process	9	216	123	17268	0.0731707	2.43431e-05	0.00203873

## Sheet: GO-upDEGs-D2A2
GO Term ID	GO Term	Level 1	Level 2	Term Candidate Gene Num	Total Candidate Gene Num	Term Gene Num	Total Gene Num	Rich Ratio	P value	Q value
GO:0000981	DNA-binding transcription factor activity, RNA polymerase II-specific	molecular_function	transcription regulator activity	269	1832	1173	17741	0.229327	5.63e-39	4.26e-35
GO:0046872	metal ion binding	molecular_function	binding	444	1832	2461	17741	0.180414	1.29e-36	4.87e-33
GO:0005634	nucleus	cellular_component	cell	798	2065	5370	20096	0.148603	5.1e-36	1.29e-32
GO:0006357	regulation of transcription by RNA polymerase II	biological_process	biological regulation	322	1955	1495	17268	0.215385	6.45e-33	1.22e-29
GO:0000978	RNA polymerase II proximal promoter sequence-specific DNA binding	molecular_function	binding	240	1832	1137	17741	0.211082	8.33e-29	1.26e-25
GO:0003964	RNA-directed DNA polymerase activity	molecular_function	catalytic activity	54	1832	97	17741	0.556701	2.2e-28	2.78e-25
GO:0001227	DNA-binding transcription repressor activity, RNA polymerase II-specific	molecular_function	transcription regulator activity	110	1832	349	17741	0.315186	5.26e-28	5.69e-25
GO:0032197	transposition, RNA-mediated	biological_process	cellular process	51	1955	86	17268	0.593023	8.5e-27	8.04e-24
GO:0000977	RNA polymerase II regulatory region sequence-specific DNA binding	molecular_function	binding	106	1832	352	17741	0.301136	3.21e-25	2.7e-22
GO:0009036	type II site-specific deoxyribonuclease activity	molecular_function	catalytic activity	43	1832	74	17741	0.581081	6.75e-24	5.11e-21
GO:0032199	reverse transcription involved in RNA-mediated transposition	biological_process	cellular process	43	1955	74	17268	0.581081	2.61e-22	1.79e-19
GO:0090305	nucleic acid phosphodiester bond hydrolysis	biological_process	cellular process	44	1955	86	17268	0.511628	7.97e-20	5.03e-17
GO:0000122	negative regulation of transcription by RNA polymerase II	biological_process	biological regulation	170	1955	805	17268	0.21118	1.75e-16	1.02e-13
GO:0006310	DNA recombination	biological_process	cellular process	49	1955	139	17268	0.352518	8.84e-14	4.78e-11
GO:0005737	cytoplasm	cellular_component	cell	645	2065	4988	20096	0.12931	1.94e-12	9.8e-10
GO:0003700	DNA-binding transcription factor activity	molecular_function	transcription regulator activity	88	1832	477	17741	0.184486	4.24e-08	2.01e-05
GO:0005654	nucleoplasm	cellular_component	organelle part	410	2065	3158	20096	0.129829	6.5e-08	2.9e-05
GO:0005730	nucleolus	cellular_component	organelle part	123	2065	784	20096	0.156888	1.07e-06	0.000448378
GO:0043565	sequence-specific DNA binding	molecular_function	binding	60	1832	314	17741	0.191083	1.84e-06	0.000732074
GO:0016567	protein ubiquitination	biological_process	cellular process	83	1955	441	17268	0.188209	1.97e-06	0.000744514

## Sheet: GO-downDEGs-D2A2
GO Term ID	GO Term	Level 1	Level 2	Term Candidate Gene Num	Total Candidate Gene Num	Term Gene Num	Total Gene Num	Rich Ratio	P value	Q value
GO:0005634	nucleus	cellular_component	cell	598	1551	5370	20096	0.111359	2.18e-26	6.36e-23
GO:0005654	nucleoplasm	cellular_component	organelle part	400	1551	3158	20096	0.126662	1.2e-26	6.36e-23
GO:0005829	cytosol	cellular_component	cell	487	1551	4294	20096	0.113414	4.71e-22	9.17e-19
GO:0005737	cytoplasm	cellular_component	cell	538	1551	4988	20096	0.107859	8.94e-20	1.3e-16
GO:0000398	mRNA splicing, via spliceosome	biological_process	cellular process	59	1460	218	17268	0.270642	3.28e-16	3.83e-13
GO:0031145	anaphase-promoting complex-dependent catabolic process	biological_process	cellular process	30	1460	70	17268	0.428571	9.65e-15	9.38e-12
GO:0003723	RNA binding	molecular_function	binding	154	1315	1122	17741	0.137255	2.22e-14	1.85e-11
GO:0036388	pre-replicative complex assembly	biological_process	cellular component organization or biogenesis	21	1460	41	17268	0.512195	1.32e-12	9.65e-10
GO:0005739	mitochondrion	cellular_component	cell	162	1551	1219	20096	0.132896	2.88e-12	1.53e-09
GO:0010972	negative regulation of G2/M transition of mitotic cell cycle	biological_process	biological regulation	21	1460	42	17268	0.5	2.44e-12	1.53e-09
GO:1901990	regulation of mitotic cell cycle phase transition	biological_process	biological regulation	26	1460	64	17268	0.40625	2.63e-12	1.53e-09
GO:0061418	regulation of transcription from RNA polymerase II promoter in response to hypoxia	biological_process	biological regulation	21	1460	45	17268	0.466667	1.33e-11	6.48e-09
GO:0071013	catalytic step 2 spliceosome	cellular_component	organelle part	27	1551	82	20096	0.329268	3.93e-11	1.76e-08
GO:0015031	protein transport	biological_process	localization	70	1460	368	17268	0.190217	8.06e-11	3.36e-08
GO:0006521	regulation of cellular amino acid metabolic process	biological_process	biological regulation	18	1460	36	17268	0.5	9.12e-11	3.55e-08
GO:1902036	regulation of hematopoietic stem cell differentiation	biological_process	biological regulation	21	1460	50	17268	0.42	1.57e-10	5.74e-08
GO:0051301	cell division	biological_process	cellular process	69	1460	371	17268	0.185984	3.07e-10	1.05e-07
GO:0005743	mitochondrial inner membrane	cellular_component	organelle part	60	1551	337	20096	0.178042	8.39e-10	2.57e-07
GO:0070498	interleukin-1-mediated signaling pathway	biological_process	biological regulation	24	1460	69	17268	0.347826	8.19e-10	2.57e-07
GO:0038061	NIK/NF-kappaB signaling	biological_process	biological regulation	19	1460	45	17268	0.422222	1.06e-09	3.08e-07

## Sheet: GO-upDEGs-D4A4
GO Term ID	GO Term	Level 1	Level 2	Term Candidate Gene Num	Total Candidate Gene Num	Term Gene Num	Total Gene Num	Rich Ratio	P value	Q value
GO:0005634	nucleus	cellular_component	cell	654	1511	5370	20096	0.121788	1.54e-47	9.77e-44
GO:0000981	DNA-binding transcription factor activity, RNA polymerase II-specific	molecular_function	transcription regulator activity	230	1342	1173	17741	0.196078	6.43e-44	2.04e-40
GO:0046872	metal ion binding	molecular_function	binding	368	1342	2461	17741	0.149533	2.36e-42	5e-39
GO:0006357	regulation of transcription by RNA polymerase II	biological_process	biological regulation	270	1444	1495	17268	0.180602	9.53e-37	1.51e-33
GO:0000978	RNA polymerase II proximal promoter sequence-specific DNA binding	molecular_function	binding	206	1342	1137	17741	0.181179	6.22e-34	7.91e-31
GO:0001227	DNA-binding transcription repressor activity, RNA polymerase II-specific	molecular_function	transcription regulator activity	92	1342	349	17741	0.26361	3.28e-27	3.47e-24
GO:0003964	RNA-directed DNA polymerase activity	molecular_function	catalytic activity	44	1342	97	17741	0.453608	3.92e-24	3.56e-21
GO:0000977	RNA polymerase II regulatory region sequence-specific DNA binding	molecular_function	binding	87	1342	352	17741	0.247159	1.11e-23	8.84e-21
GO:0000122	negative regulation of transcription by RNA polymerase II	biological_process	biological regulation	144	1444	805	17268	0.178882	5.3e-19	3.37e-16
GO:0032197	transposition, RNA-mediated	biological_process	cellular process	38	1444	86	17268	0.44186	4.99e-19	3.37e-16
GO:0009036	type II site-specific deoxyribonuclease activity	molecular_function	catalytic activity	33	1342	74	17741	0.445946	3.73e-18	2.15e-15
GO:0032199	reverse transcription involved in RNA-mediated transposition	biological_process	cellular process	33	1444	74	17268	0.445946	7.46e-17	3.95e-14
GO:0090305	nucleic acid phosphodiester bond hydrolysis	biological_process	cellular process	34	1444	86	17268	0.395349	2.19e-15	1.07e-12
GO:0006310	DNA recombination	biological_process	cellular process	43	1444	139	17268	0.309353	1.44e-14	6.55e-12
GO:0005654	nucleoplasm	cellular_component	organelle part	324	1511	3158	20096	0.102597	5.78e-10	2.45e-07
GO:1990837	sequence-specific double-stranded DNA binding	molecular_function	binding	76	1342	510	17741	0.14902	8.22e-09	3.26e-06
GO:0005730	nucleolus	cellular_component	organelle part	102	1511	784	20096	0.130102	3.12e-08	1.17e-05
GO:0005737	cytoplasm	cellular_component	cell	460	1511	4988	20096	0.0922213	1.48e-07	5.21e-05
GO:0003677	DNA binding	molecular_function	binding	125	1342	1050	17741	0.119048	1.9e-07	6.34e-05
GO:1990904	ribonucleoprotein complex	cellular_component	protein-containing complex	33	1511	172	20096	0.19186	5.15e-07	0.000163699

## Sheet: GO-downDEGs-D4A4
GO Term ID	GO Term	Level 1	Level 2	Term Candidate Gene Num	Total Candidate Gene Num	Term Gene Num	Total Gene Num	Rich Ratio	P value	Q value
GO:0005829	cytosol	cellular_component	cell	542	1590	4294	20096	0.126223	1.32e-34	8.48e-31
GO:0005737	cytoplasm	cellular_component	cell	583	1590	4988	20096	0.116881	4.15e-28	1.33e-24
GO:0005654	nucleoplasm	cellular_component	organelle part	386	1590	3158	20096	0.122229	1.5e-20	3.21e-17
GO:0005634	nucleus	cellular_component	cell	584	1590	5370	20096	0.108752	4.82e-20	7.73e-17
GO:0005739	mitochondrion	cellular_component	cell	172	1590	1219	20096	0.141099	2.42e-14	3.11e-11
GO:0000398	mRNA splicing, via spliceosome	biological_process	cellular process	55	1499	218	17268	0.252294	2.48e-13	2.65e-10
GO:0006511	ubiquitin-dependent protein catabolic process	biological_process	cellular process	57	1499	251	17268	0.227092	9.79e-12	8.97e-09
GO:0015031	protein transport	biological_process	localization	71	1499	368	17268	0.192935	9.91e-11	7.94e-08
GO:0003723	RNA binding	molecular_function	binding	145	1371	1122	17741	0.129234	3e-10	2.14e-07
GO:0016607	nuclear speck	cellular_component	organelle part	68	1590	395	20096	0.172152	8.14e-10	5.22e-07
GO:0003924	GTPase activity	molecular_function	catalytic activity	54	1371	289	17741	0.186851	9.79e-10	5.23e-07
GO:0051301	cell division	biological_process	cellular process	69	1499	371	17268	0.185984	9.49e-10	5.23e-07
GO:0031145	anaphase-promoting complex-dependent catabolic process	biological_process	cellular process	24	1499	70	17268	0.342857	1.95e-09	9.6e-07
GO:0005524	ATP binding	molecular_function	binding	176	1371	1499	17741	0.117412	6.45e-09	2.95e-06
GO:0000209	protein polyubiquitination	biological_process	cellular process	48	1499	232	17268	0.206897	1.09e-08	4.64e-06
GO:0005525	GTP binding	molecular_function	binding	61	1371	383	17741	0.159269	4.68e-08	1.88e-05
GO:0071013	catalytic step 2 spliceosome	cellular_component	organelle part	23	1590	82	20096	0.280488	5.41e-08	2.04e-05
GO:0038061	NIK/NF-kappaB signaling	biological_process	biological regulation	17	1499	45	17268	0.377778	8.64e-08	3.08e-05
GO:0036388	pre-replicative complex assembly	biological_process	cellular component organization or biogenesis	16	1499	41	17268	0.390244	1.22e-07	4.11e-05
GO:0007049	cell cycle	biological_process	cellular process	53	1499	289	17268	0.183391	1.34e-07	4.18e-05
