# Supplementary material for: Transcriptomic insights into developmental arrest in fluorescent labeling transgenic Asian elephant (Elephas maximus) embryos via inter-order cloning
Source: Front Cell Dev Biol. 2025 Feb 20;13:1532962. doi: 10.3389/fcell.2025.1532962 (PMC11907086; doi:10.3389/fcell.2025.1532962)
Supplement: Supplementary file 6 [file Table1.xlsx]

## Sheet: Sheet1
List of Elephant-specific TYR and GFP primers
Primer	Nucleotide sequence (5' to 3')	PCR product
GFP_FD	GCGATGCCACCTACGGCAAGCTGA	431 bp
GFP_RV	TAGCTCCTGCCGTCGCACGTCGAG
TYR_FD	TAACTAGCTCAGGCAGACTCTCTG	373 bp
TYR_RV	AGTTTGGCCCCCAAAAGCCAAACC
