# Supplementary material for: Transcriptomic insights into developmental arrest in fluorescent labeling transgenic Asian elephant (Elephas maximus) embryos via inter-order cloning
Source: Front Cell Dev Biol. 2025 Feb 20;13:1532962. doi: 10.3389/fcell.2025.1532962 (PMC11907086; doi:10.3389/fcell.2025.1532962)
Supplement: Supplementary file 7 [file Table5.xlsx]

## Sheet: KEGG-total-D2D4
Pathway ID	Pathway Name	Level 1	Level 2	Term Candidate Gene Num	Total Candidate Gene Num	Term Gene Num	Total Gene Num	Rich Ratio	P value	Q value
ko03050	Proteasome	Genetic Information Processing	Folding, sorting and degradation	14	525	50	10338	0.28	1.10288e-07	1.39962e-05
ko03410	Base excision repair	Genetic Information Processing	Replication and repair	13	525	43	10338	0.302326	1.15671e-07	1.39962e-05
ko03022	Basal transcription factors	Genetic Information Processing	Transcription	11	525	47	10338	0.234043	1.7135e-05	0.00138222
ko00190	Oxidative phosphorylation	Metabolism	Energy metabolism	20	525	144	10338	0.138889	3.8017e-05	0.00230003
ko03040	Spliceosome	Genetic Information Processing	Transcription	21	525	160	10338	0.13125	5.74318e-05	0.0027797
ko03010	Ribosome	Genetic Information Processing	Translation	25	525	215	10338	0.116279	9.0079e-05	0.00311416
ko04110	Cell cycle	Cellular Processes	Cell growth and death	19	525	140	10338	0.135714	8.14054e-05	0.00311416
ko04120	Ubiquitin mediated proteolysis	Genetic Information Processing	Folding, sorting and degradation	19	525	158	10338	0.120253	0.000403327	0.0122006
ko04218	Cellular senescence	Cellular Processes	Cell growth and death	24	525	234	10338	0.102564	0.000806152	0.0195089
ko00670	One carbon pool by folate	Metabolism	Metabolism of cofactors and vitamins	5	525	18	10338	0.277778	0.00163507	0.0359715

## Sheet: KEGG-total-D4D8
Pathway ID	Pathway Name	Level 1	Level 2	Term Candidate Gene Num	Total Candidate Gene Num	Term Gene Num	Total Gene Num	Rich Ratio	P value	Q value
ko03010	Ribosome	Genetic Information Processing	Translation	17	110	215	10338	0.0790698	9.47899e-11	1.27966e-08
ko03040	Spliceosome	Genetic Information Processing	Transcription	8	110	160	10338	0.05	0.000297475	0.0200796
ko04270	Vascular smooth muscle contraction	Organismal Systems	Circulatory system	6	110	152	10338	0.0394737	0.00559307	0.188766
ko04360	Axon guidance	Organismal Systems	Development and regeneration	8	110	246	10338	0.0325203	0.00466564	0.188766
ko04714	Thermogenesis	Organismal Systems	Environmental adaptation	8	110	264	10338	0.030303	0.00707407	0.191
ko00190	Oxidative phosphorylation	Metabolism	Energy metabolism	5	110	144	10338	0.0347222	0.0186454	0.213981
ko00270	Cysteine and methionine metabolism	Metabolism	Amino acid metabolism	3	110	55	10338	0.0545455	0.0206056	0.213981
ko00620	Pyruvate metabolism	Metabolism	Carbohydrate metabolism	3	110	55	10338	0.0545455	0.0206056	0.213981
ko01200	Carbon metabolism	Metabolism	Global and overview maps	5	110	130	10338	0.0384615	0.0124599	0.213981
ko03050	Proteasome	Genetic Information Processing	Folding, sorting and degradation	3	110	50	10338	0.06	0.0159917	0.213981

## Sheet: KEGG-upDEGs-D2A2
Pathway ID	Pathway Name	Level 1	Level 2	Term Candidate Gene Num	Total Candidate Gene Num	Term Gene Num	Total Gene Num	Rich Ratio	P value	Q value
ko04010	MAPK signaling pathway	Environmental Information Processing	Signal transduction	71	854	367	10338	0.19346	5.71e-12	1.43e-09
ko04218	Cellular senescence	Cellular Processes	Cell growth and death	50	854	234	10338	0.213675	2.45e-10	3.06e-08
ko04380	Osteoclast differentiation	Organismal Systems	Development and regeneration	39	854	176	10338	0.221591	8.16e-09	6.8e-07
ko04310	Wnt signaling pathway	Environmental Information Processing	Signal transduction	45	854	228	10338	0.197368	2.61e-08	1.63e-06
ko04360	Axon guidance	Organismal Systems	Development and regeneration	47	854	246	10338	0.191057	3.68e-08	1.84e-06
ko04210	Apoptosis	Cellular Processes	Cell growth and death	37	854	179	10338	0.206704	1.34e-07	4.9e-06
ko04662	B cell receptor signaling pathway	Organismal Systems	Immune system	29	854	122	10338	0.237705	1.37e-07	4.9e-06
ko04370	VEGF signaling pathway	Environmental Information Processing	Signal transduction	26	854	105	10338	0.247619	2.57e-07	8.03e-06
ko04720	Long-term potentiation	Organismal Systems	Nervous system	26	854	110	10338	0.236364	6.82e-07	1.9e-05
ko04658	Th1 and Th2 cell differentiation	Organismal Systems	Immune system	30	854	144	10338	0.208333	1.73e-06	4.32e-05

## Sheet: KEGG-downDEGs-D2A2
Pathway ID	Pathway Name	Level 1	Level 2	Term Candidate Gene Num	Total Candidate Gene Num	Term Gene Num	Total Gene Num	Rich Ratio	P value	Q value
ko03040	Spliceosome	Genetic Information Processing	Transcription	42	757	160	10338	0.2625	1.24e-13	2.98e-11
ko00190	Oxidative phosphorylation	Metabolism	Energy metabolism	36	757	144	10338	0.25	3.35e-11	4.02e-09
ko03050	Proteasome	Genetic Information Processing	Folding, sorting and degradation	19	757	50	10338	0.38	7.48e-10	5.99e-08
ko03013	Nucleocytoplasmic transport	Genetic Information Processing	Translation	31	757	141	10338	0.219858	2.18e-08	1.31e-06
ko04110	Cell cycle	Cellular Processes	Cell growth and death	30	757	140	10338	0.214286	6.79e-08	2.74e-06
ko04714	Thermogenesis	Organismal Systems	Environmental adaptation	45	757	264	10338	0.170455	6.85e-08	2.74e-06
ko03022	Basal transcription factors	Genetic Information Processing	Transcription	16	757	47	10338	0.340426	1.02e-07	3.49e-06
ko04120	Ubiquitin mediated proteolysis	Genetic Information Processing	Folding, sorting and degradation	30	757	158	10338	0.189873	1.08e-06	3.24e-05
ko04144	Endocytosis	Cellular Processes	Transport and catabolism	44	757	306	10338	0.143791	1.1e-05	0.000292316
ko03018	RNA degradation	Genetic Information Processing	Folding, sorting and degradation	18	757	83	10338	0.216867	2.41e-05	0.000577959

## Sheet: KEGG-upDEGs-D4A4
Pathway ID	Pathway Name	Level 1	Level 2	Term Candidate Gene Num	Total Candidate Gene Num	Term Gene Num	Total Gene Num	Rich Ratio	P value	Q value
ko04218	Cellular senescence	Cellular Processes	Cell growth and death	41	634	234	10338	0.175214	7.48145e-10	1.81799e-07
ko04010	MAPK signaling pathway	Environmental Information Processing	Signal transduction	53	634	367	10338	0.144414	3.53567e-09	4.29584e-07
ko04380	Osteoclast differentiation	Organismal Systems	Development and regeneration	31	634	176	10338	0.176136	8.1006e-08	6.56149e-06
ko04625	C-type lectin receptor signaling pathway	Organismal Systems	Immune system	29	634	160	10338	0.18125	1.12197e-07	6.81598e-06
ko04020	Calcium signaling pathway	Environmental Information Processing	Signal transduction	43	634	304	10338	0.141447	2.03907e-07	9.9099e-06
ko04210	Apoptosis	Cellular Processes	Cell growth and death	30	634	179	10338	0.167598	4.03743e-07	1.63516e-05
ko04658	Th1 and Th2 cell differentiation	Organismal Systems	Immune system	26	634	144	10338	0.180556	5.50319e-07	1.86299e-05
ko04924	Renin secretion	Organismal Systems	Endocrine system	23	634	118	10338	0.194915	6.1333e-07	1.86299e-05
ko04659	Th17 cell differentiation	Organismal Systems	Immune system	27	634	163	10338	0.165644	1.93942e-06	5.23644e-05
ko04662	B cell receptor signaling pathway	Organismal Systems	Immune system	22	634	122	10338	0.180328	4.17125e-06	0.000101361

## Sheet: KEGG-downDEGs-D4A4
Pathway ID	Pathway Name	Level 1	Level 2	Term Candidate Gene Num	Total Candidate Gene Num	Term Gene Num	Total Gene Num	Rich Ratio	P value	Q value
ko04120	Ubiquitin mediated proteolysis	Genetic Information Processing	Folding, sorting and degradation	42	784	158	10338	0.265823	2.56e-13	6.42e-11
ko03040	Spliceosome	Genetic Information Processing	Transcription	34	784	160	10338	0.2125	2.72e-08	3.42e-06
ko03013	Nucleocytoplasmic transport	Genetic Information Processing	Translation	31	784	141	10338	0.219858	4.89e-08	4.1e-06
ko04110	Cell cycle	Cellular Processes	Cell growth and death	30	784	140	10338	0.214286	1.47e-07	9.24e-06
ko04144	Endocytosis	Cellular Processes	Transport and catabolism	47	784	306	10338	0.153595	2.26e-06	0.000113459
ko00190	Oxidative phosphorylation	Metabolism	Energy metabolism	28	784	144	10338	0.194444	2.99e-06	0.000124947
ko04114	Oocyte meiosis	Cellular Processes	Cell growth and death	32	784	178	10338	0.179775	3.54e-06	0.000126817
ko04728	Dopaminergic synapse	Organismal Systems	Nervous system	32	784	184	10338	0.173913	7.3e-06	0.000228938
ko01200	Carbon metabolism	Metabolism	Global and overview maps	25	784	130	10338	0.192308	1.23e-05	0.000308299
ko04214	Apoptosis - fly	Cellular Processes	Cell growth and death	15	784	56	10338	0.267857	1.18e-05	0.000308299
