# Supplementary material for: Transcriptomic insights into developmental arrest in fluorescent labeling transgenic Asian elephant (Elephas maximus) embryos via inter-order cloning
Source: Front Cell Dev Biol. 2025 Feb 20;13:1532962. doi: 10.3389/fcell.2025.1532962 (PMC11907086; doi:10.3389/fcell.2025.1532962)
Supplement: Supplementary file 8 [file Table7.xlsx]

## Sheet: ppi-D2A2-up-mcc
Top 20 in network PPI-keggtop10-D2A2-up-gene_symbol-tt.csv ranked by MCC method
Rank	Name	Score
1	MET	15271
2	HGF	15164
3	PIK3CB	15159
4	FGFR3	15155
5	FGFR2	15129
6	FLT1	15121
7	VEGFA	10144
8	FGF19	10110
9	PTK2	5161
10	PIK3AP1	5046
11	CCNE1	169
12	RIPK1	167
13	IKBKG	165
14	RBL1	162
15	TNFRSF1A	158
16	CCNE2	150
17	TNFSF10	144
18	CYLD	127
19	CFLAR	125
20	FOXO3	115

## Sheet: ppi-D2A2-up-degree
Top 20 in network PPI-keggtop10-D2A2-up-gene_symbol-tt.csv ranked by Degree method
Rank	Name	Score
1	PTK2	52
2	MET	50
3	VEGFA	38
4	TP53	32
4	FOXO3	32
6	GRB2	28
7	PIK3CB	26
7	HGF	26
7	RIPK1	26
7	FGFR3	26
11	AXIN1	24
11	IKBKG	24
11	RBL1	24
11	FGFR2	24
15	CCND2	22
15	CCNE1	22
17	EPHA4	20
17	CCNE2	20
17	FLT1	20
17	FGF19	20

## Sheet: ppi-D2A2-down-mcc
Top 20 in network PPI-keggtop10-D2A2-down-gene_symbol-tt.csv ranked by MCC method
Rank	Name	Score
1	NDUFC2	809520
2	ATP5MG	808104
3	SDHD	808080
4	NDUFS3	807864
5	NDUFAB1	807841
6	NDUFB8	807840
7	SDHB	806424
8	NDUFA13	728640
9	LOC126058888	727200
10	NDUFS5	405480
11	SDHC	404046
12	ATP5MC1	80906
13	CDK1	60878
14	CCNB1	60306
15	LOC126060805	51270
16	NDC1	51012
17	NUP54	50930
18	NUP43	50551
19	SEH1L	50520
20	NUP37	50474

## Sheet: ppi-D2A2-down-degree
Top 20 in network PPI-keggtop10-D2A2-down-gene_symbol-tt.csv ranked by Degree method
Rank	Name	Score
1	CDK1	64
2	CCNB1	52
3	LOC126060805	48
4	MCM5	46
4	CDKN1A	46
6	CDC45	44
7	PCNA	42
8	CCND1	38
9	NDC1	36
10	PSMB3	34
10	SEC13	34
12	LOC126082754	32
13	NUP54	30
14	NUP37	28
14	NDUFC2	28
14	NDUFAB1	28
14	KRAS	28
14	SDHC	28
14	NDUFS3	28
20	NUP43	26
