# Supplementary material for: Transcriptomic insights into developmental arrest in fluorescent labeling transgenic Asian elephant (Elephas maximus) embryos via inter-order cloning
Source: Front Cell Dev Biol. 2025 Feb 20;13:1532962. doi: 10.3389/fcell.2025.1532962 (PMC11907086; doi:10.3389/fcell.2025.1532962)
Supplement: Supplementary file 9 [file Table8.xlsx]

## Sheet: ppi-D4A4-up-mcc
Top 20 in network ppi-kegg-up-D4A4-gene-symbol.csv ranked by MCC method
Rank	Name	Score
1	JUN	302
2	IKBKB	191
3	RIPK1	163
4	IKBKG	157
5	RBL2	139
6	CDKN1A	133
6	CYLD	133
8	C3H1orf52	120
9	MDM2	111
10	CDKN2B	108
11	CCNE2	62
12	CCND2	60
13	DDIT3	54
14	CASP2	43
15	FOSL2	38
16	VEGFA	35
17	FOSL1	30
18	ATF4	24
19	SQSTM1	23
20	KDR	22

## Sheet: ppi-D4A4-up-degree
Top 20 in network ppi-kegg-up-D4A4-gene-symbol.csv ranked by Degree method
Rank	Name	Score
1	JUN	44
2	MDM2	34
3	IKBKB	32
4	VEGFA	26
5	SQSTM1	20
5	RBL2	20
5	RIPK1	20
8	CDKN1A	18
8	IKBKG	18
10	CASP2	16
10	CDKN2B	16
10	CCNE2	16
10	CYLD	16
10	SPHK1	16
15	CCND2	14
15	DDIT3	14
15	FOSL2	14
15	KDR	14
15	JAK2	14
20	GADD45G	12

## Sheet: ppi-D4A4-down-mcc
Top 20 in network ppi-kegg-down-D4A4-gene-symbol.csv ranked by MCC method
Rank	Name	Score
1	CDK1	10951
2	CCNB1	10926
3	MCM5	10919
4	MCM7	10862
5	PCNA	10812
6	LOC126082754	10092
7	LOC126076821	10082
8	KPNA7	5065
8	KPNA2	5065
10	SUCLG1	2408
11	SDHB	2406
12	SDHC	2288
13	DLST	1680
14	DLAT	1642
15	NDUFS3	1584
16	SUCLG2	1560
17	ATP5MG	876
18	ME2	774
19	ATP5MC1	758
20	NDUFB8	750

## Sheet: ppi-D4A4-down-degree
Top 20 in network ppi-kegg-down-D4A4-gene-symbol.csv ranked by Degree method
Rank	Name	Score
1	CDK1	46
2	MCM5	44
3	MCM7	38
4	CCNB1	36
5	DLAT	34
6	RNPS1	32
7	SEC13	28
7	NDC1	28
7	PCNA	28
7	XIAP	28
11	SDHC	26
11	SUCLG1	26
11	EFTUD2	26
11	CAT	26
11	RAE1	26
16	NEDD4L	24
17	ME2	22
17	LOC126082754	22
17	SDHB	22
20	ORC3	20
